# Supplementary material for: Bis(2-amino-6-methyl-1,3-benzothia­zole-κN 3)bis­(4-nitro­benzoato-κO 1)zinc
Source: Acta Crystallogr Sect E Struct Rep Online. 2011 Jun 18;67(Pt 7):m933. doi: 10.1107/S1600536811022331 (PMC3151824; doi:10.1107/S1600536811022331)
Supplement: Supplementary file 1 [file e-67-0m933-sup1.cif]

##############################################################################
#                                                                            #
# This CIF contains the data in a paper accepted for publication in          #
# Acta Crystallographica Section E. It conforms to the requirements of       #
# Notes for Authors for Acta Crystallographica Section E, and has been       #
# peer reviewed under the auspices of the IUCr Commission on Journals.       #
#                                                                            #
# Full details of the Crystallographic Information File format               #
# are given in the paper "The Crystallographic Information File (CIF):       #
# a New Standard Archive File for Crystallography" by S. R. Hall, F. H.      #
# Allen and I. D. Brown [Acta Cryst. (1991), A47, 655-685].                  #
#                                                                            #
# The current version of the core CIF dictionary is obtainable from          #
# ftp://ftp.iucr.org/pub/cif_core.dic.                                       #
#                                                                            #
# Software is freely available for graphical display of the structure(s)     #
# in this CIF. For information consult the CIF software page                 #
# http://www.iucr.org/resources/cif/software.                                #
#                                                                            #
# This file may be used for bona fide research purposes within the           #
# scientific community so long as proper attribution is given to the journal # 
# article from which it was obtained.                                        #
#                                                                            #
##############################################################################
data_I
_audit_creation_method     SHELXL-97
_chemical_name_systematic
;
Bis(2-amino-6-methyl-1,3-benzothiazole-\k<i>N</i>^3^)bis(4-nitrobenzoato-
\k<i>O</i>^1^)zinc
;
_chemical_name_common     ?
_chemical_formula_moiety     ?
_chemical_formula_sum     'C30 H24 N6 O8 S2 Zn'
_chemical_formula_iupac     '[Zn (C7 H4 N O4)2 (C8 H8 N2 S)2]'
_chemical_formula_weight     726.04
_chemical_melting_point     ?
_symmetry_cell_setting     monoclinic
_symmetry_space_group_name_H-M     'P 21/c'
loop_
    _symmetry_equiv_pos_as_xyz
    'x, y, z'
    '-x, y+1/2, -z+1/2'
    '-x, -y, -z'
    'x, -y-1/2, z-1/2'
_cell_length_a     13.2240(8)
_cell_length_b     10.7369(7)
_cell_length_c     21.8863(13)
_cell_angle_alpha     90.00
_cell_angle_beta     96.0990(10)
_cell_angle_gamma     90.00
_cell_volume     3089.9(3)
_cell_formula_units_Z     4
_cell_measurement_reflns_used     7342
_cell_measurement_theta_min     2.66
_cell_measurement_theta_max     27.66
_cell_measurement_temperature     296(2)
_exptl_crystal_description     block
_exptl_crystal_colour     yellow
_exptl_crystal_size_max     0.05
_exptl_crystal_size_mid     0.04
_exptl_crystal_size_min     0.03
_exptl_crystal_density_diffrn     1.561
_exptl_crystal_density_meas     ?
_exptl_crystal_density_method     'not measured'
_exptl_crystal_F_000     1488
_exptl_absorpt_coefficient_mu     0.992
_exptl_absorpt_correction_type     multi-scan
_exptl_absorpt_process_details     '(SADABS; Sheldrick, 1996)'
_exptl_absorpt_correction_T_min     0.9521
_exptl_absorpt_correction_T_max     0.9709
_exptl_special_details
;
;
_diffrn_ambient_temperature     296(2)
_diffrn_radiation_type     MoK\a
_diffrn_radiation_wavelength     0.71073
_diffrn_radiation_source     'fine-focus sealed tube'
_diffrn_radiation_monochromator     graphite
_diffrn_measurement_device_type     'Bruker APEXII CCD'
_diffrn_measurement_method     '\f and \w'
_diffrn_detector_area_resol_mean     ?
_diffrn_reflns_number     15119
_diffrn_reflns_av_R_equivalents     0.0281
_diffrn_reflns_av_sigmaI/netI     0.0282
_diffrn_reflns_theta_min     1.55
_diffrn_reflns_theta_max     25.01
_diffrn_reflns_theta_full     25.01
_diffrn_measured_fraction_theta_max     0.995
_diffrn_measured_fraction_theta_full     0.995
_diffrn_reflns_limit_h_min     -15
_diffrn_reflns_limit_h_max     11
_diffrn_reflns_limit_k_min     -10
_diffrn_reflns_limit_k_max     12
_diffrn_reflns_limit_l_min     -22
_diffrn_reflns_limit_l_max     26
_diffrn_standards_number     0
_diffrn_standards_interval_count     ?
_diffrn_standards_interval_time     ?
_diffrn_standards_decay_%     ?
_refine_special_details
;
Refinement of <i>F</i>^2^ against ALL reflections. The weighted <i>R</i>-factor
<i>wR</i> and goodness of fit <i>S</i> are based on <i>F</i>^2^, conventional
<i>R</i>-factors <i>R</i> are based on <i>F</i>, with <i>F</i> set to zero for
negative <i>F</i>^2^. The threshold expression of <i>F</i>^2^ >
\s(<i>F</i>^2^) is used only for calculating <i>R</i>-factors(gt) <i>etc</i>.
and is not relevant to the choice of reflections for refinement.
<i>R</i>-factors based on <i>F</i>^2^ are statistically about twice as large
as those based on <i>F</i>, and <i>R</i>- factors based on ALL data will be
even larger.
A small void of about 37\%A3 was ignored and was not dealt with SQUEEZE in
<i>PLATON</i>, because it is so small that no solvent molecules can be kept
in.
;
_reflns_number_total     5418
_reflns_number_gt     4724
_reflns_threshold_expression     I>2\s(I)
_refine_ls_structure_factor_coef     Fsqd
_refine_ls_matrix_type     full
_refine_ls_R_factor_all     0.0423
_refine_ls_R_factor_gt     0.0356
_refine_ls_wR_factor_gt     0.0952
_refine_ls_wR_factor_ref     0.1008
_refine_ls_goodness_of_fit_ref     1.047
_refine_ls_restrained_S_all     1.047
_refine_ls_number_reflns     5418
_refine_ls_number_parameters     426
_refine_ls_number_restraints     0
_refine_ls_hydrogen_treatment     constr
_refine_ls_weighting_scheme     calc
_refine_ls_weighting_details
         'calc w=1/[\s^2^(Fo^2^)+(0.0476P)^2^+4.1100P] where P=(Fo^2^+2Fc^2^)/3'
_atom_sites_solution_hydrogens     geom
_atom_sites_solution_primary     direct
_atom_sites_solution_secondary     difmap
_refine_ls_shift/su_max     0.001
_refine_ls_shift/su_mean     0.000
_refine_diff_density_max     1.237
_refine_diff_density_min     -0.419
_refine_ls_extinction_method     none
_refine_ls_extinction_coef     ?
loop_
    _atom_type_symbol
    _atom_type_description
    _atom_type_scat_dispersion_real
    _atom_type_scat_dispersion_imag
    _atom_type_scat_source
    'C' 'C' 0.0033 0.0016
                         'International Tables Vol C Tables 4.2.6.8 and 6.1.1.4'
    'H' 'H' 0.0000 0.0000
                         'International Tables Vol C Tables 4.2.6.8 and 6.1.1.4'
    'N' 'N' 0.0061 0.0033
                         'International Tables Vol C Tables 4.2.6.8 and 6.1.1.4'
    'O' 'O' 0.0106 0.0060
                         'International Tables Vol C Tables 4.2.6.8 and 6.1.1.4'
    'S' 'S' 0.1246 0.1234
                         'International Tables Vol C Tables 4.2.6.8 and 6.1.1.4'
    'Zn' 'Zn' 0.2839 1.4301
                         'International Tables Vol C Tables 4.2.6.8 and 6.1.1.4'
_computing_data_collection     'APEX2 (Bruker, 2003)'
_computing_cell_refinement     'SAINT (Bruker, 2001)'
_computing_data_reduction     'SAINT (Bruker, 2001)'
_computing_structure_solution     'SHELXS97 (Sheldrick, 2008)'
_computing_structure_refinement     'SHELXL97 (Sheldrick, 2008)'
_computing_molecular_graphics
;
SHELXTL (Sheldrick, 2008) and DIAMOND (Brandenburg & Berndt,
1999)
;
_computing_publication_material     'SHELXL97 (Sheldrick, 2008)'
loop_
    _atom_site_type_symbol
    _atom_site_label
    _atom_site_fract_x
    _atom_site_fract_y
    _atom_site_fract_z
    _atom_site_U_iso_or_equiv
    _atom_site_adp_type
    _atom_site_calc_flag
    _atom_site_refinement_flags
    _atom_site_occupancy
    _atom_site_symmetry_multiplicity
    _atom_site_disorder_assembly
    _atom_site_disorder_group
    Zn Zn1 0.26944(2) 0.00802(3) 0.480986(13) 0.02098(11) Uani d . 1 1 . .
    S S1 0.47182(6) 0.30130(7) 0.40799(3) 0.03297(19) Uani d . 1 1 . .
    S S2 -0.01802(5) 0.24653(7) 0.48211(3) 0.02783(17) Uani d . 1 1 . .
    O O1 0.34638(13) -0.01142(17) 0.56266(8) 0.0247(4) Uani d . 1 1 . .
    O O2 0.19228(14) -0.0698(2) 0.58293(9) 0.0302(5) Uani d . 1 1 . .
    O O3 0.5423(2) -0.2293(3) 0.84770(12) 0.0759(10) Uani d . 1 1 . .
    O O4 0.40207(17) -0.3229(2) 0.85604(10) 0.0459(6) Uani d . 1 1 . .
    O O5 0.30961(15) -0.27205(19) 0.47934(9) 0.0323(5) Uani d . 1 1 . .
    O O6 0.20619(13) -0.12869(17) 0.43234(8) 0.0244(4) Uani d . 1 1 . .
    O O7 -0.0259(2) -0.5840(3) 0.24530(15) 0.0772(10) Uani d . 1 1 . .
    O O8 0.0226(2) -0.7233(3) 0.31379(15) 0.0694(8) Uani d . 1 1 . .
    N N1 0.36676(16) 0.1045(2) 0.43113(10) 0.0233(5) Uani d . 1 1 . .
    N N2 0.49494(17) 0.1583(2) 0.50904(10) 0.0294(5) Uani d . 1 1 . .
    H H2A 0.4785 0.0988 0.5323 0.035 Uiso calc R 1 1 . .
    H H2B 0.5445 0.2072 0.5214 0.035 Uiso calc R 1 1 . .
    N N3 0.15791(16) 0.1385(2) 0.48208(10) 0.0226(5) Uani d . 1 1 . .
    N N4 0.02296(17) 0.0328(2) 0.42585(11) 0.0272(5) Uani d . 1 1 . .
    H H4A 0.0622 -0.0258 0.4156 0.033 Uiso calc R 1 1 . .
    H H4B -0.0410 0.0308 0.4135 0.033 Uiso calc R 1 1 . .
    N N5 0.4538(2) -0.2505(3) 0.83008(12) 0.0405(7) Uani d . 1 1 . .
    N N6 0.0226(2) -0.6164(3) 0.29378(15) 0.0495(8) Uani d . 1 1 . .
    C C1 0.3274(2) 0.1474(3) 0.37255(12) 0.0244(6) Uani d . 1 1 . .
    C C2 0.3728(2) 0.2560(3) 0.35280(13) 0.0284(6) Uani d . 1 1 . .
    C C3 0.3393(2) 0.3119(3) 0.29694(14) 0.0358(7) Uani d . 1 1 . .
    H H3 0.3691 0.3853 0.2852 0.043 Uiso calc R 1 1 . .
    C C4 0.2610(2) 0.2571(3) 0.25899(15) 0.0381(7) Uani d . 1 1 . .
    C C5 0.2186(2) 0.1459(3) 0.27823(14) 0.0345(7) Uani d . 1 1 . .
    H H5 0.1673 0.1078 0.2525 0.041 Uiso calc R 1 1 . .
    C C6 0.2504(2) 0.0908(3) 0.33415(13) 0.0282(6) Uani d . 1 1 . .
    H H6 0.2208 0.0172 0.3458 0.034 Uiso calc R 1 1 . .
    C C7 0.44390(19) 0.1748(3) 0.45406(12) 0.0257(6) Uani d . 1 1 . .
    C C8 0.2202(3) 0.3160(4) 0.19792(16) 0.0505(9) Uani d . 1 1 . .
    H H8A 0.2012 0.4008 0.2046 0.076 Uiso calc R 1 1 . .
    H H8B 0.1617 0.2703 0.1804 0.076 Uiso calc R 1 1 . .
    H H8C 0.2718 0.3139 0.1703 0.076 Uiso calc R 1 1 . .
    C C9 0.1747(2) 0.2472(3) 0.51684(12) 0.0243(6) Uani d . 1 1 . .
    C C10 0.0875(2) 0.3181(3) 0.52264(13) 0.0266(6) Uani d . 1 1 . .
    C C11 0.0913(2) 0.4282(3) 0.55639(13) 0.0308(6) Uani d . 1 1 . .
    H H11 0.0323 0.4733 0.5602 0.037 Uiso calc R 1 1 . .
    C C12 0.1845(2) 0.4698(3) 0.58424(14) 0.0339(7) Uani d . 1 1 . .
    C C13 0.2717(2) 0.3993(3) 0.57735(14) 0.0359(7) Uani d . 1 1 . .
    H H13 0.3343 0.4279 0.5953 0.043 Uiso calc R 1 1 . .
    C C14 0.2679(2) 0.2894(3) 0.54497(13) 0.0312(7) Uani d . 1 1 . .
    H H14 0.3269 0.2437 0.5419 0.037 Uiso calc R 1 1 . .
    C C15 0.06120(19) 0.1267(2) 0.46081(12) 0.0228(6) Uani d . 1 1 . .
    C C16 0.1951(3) 0.5880(3) 0.62144(16) 0.0459(8) Uani d . 1 1 . .
    H H16A 0.1288 0.6198 0.6269 0.069 Uiso calc R 1 1 . .
    H H16B 0.2317 0.6487 0.6003 0.069 Uiso calc R 1 1 . .
    H H16C 0.2314 0.5709 0.6609 0.069 Uiso calc R 1 1 . .
    C C17 0.32872(19) -0.0954(3) 0.66182(12) 0.0228(6) Uani d . 1 1 . .
    C C18 0.4305(2) -0.0734(3) 0.68280(12) 0.0267(6) Uani d . 1 1 . .
    H H18 0.4710 -0.0274 0.6589 0.032 Uiso calc R 1 1 . .
    C C19 0.4716(2) -0.1198(3) 0.73917(13) 0.0306(6) Uani d . 1 1 . .
    H H19 0.5390 -0.1041 0.7539 0.037 Uiso calc R 1 1 . .
    C C20 0.4098(2) -0.1901(3) 0.77294(12) 0.0300(6) Uani d . 1 1 . .
    C C21 0.3074(2) -0.2099(3) 0.75424(13) 0.0305(6) Uani d . 1 1 . .
    H H21 0.2670 -0.2555 0.7784 0.037 Uiso calc R 1 1 . .
    C C22 0.2671(2) -0.1600(3) 0.69863(13) 0.0277(6) Uani d . 1 1 . .
    H H22 0.1982 -0.1697 0.6858 0.033 Uiso calc R 1 1 . .
    C C23 0.2843(2) -0.0555(3) 0.59863(12) 0.0236(6) Uani d . 1 1 . .
    C C25 0.18095(19) -0.3394(3) 0.40249(12) 0.0230(6) Uani d . 1 1 . .
    C C26 0.1996(2) -0.4654(3) 0.41508(13) 0.0271(6) Uani d . 1 1 . .
    H H26 0.2463 -0.4882 0.4479 0.032 Uiso calc R 1 1 . .
    C C27 0.1490(2) -0.5567(3) 0.37901(14) 0.0336(7) Uani d . 1 1 . .
    H H27 0.1611 -0.6407 0.3873 0.040 Uiso calc R 1 1 . .
    C C28 0.0805(2) -0.5203(3) 0.33078(15) 0.0364(7) Uani d . 1 1 . .
    C C29 0.0623(2) -0.3960(3) 0.31583(14) 0.0364(7) Uani d . 1 1 . .
    H H29 0.0177 -0.3741 0.2818 0.044 Uiso calc R 1 1 . .
    C C30 0.1120(2) -0.3053(3) 0.35279(13) 0.0285(6) Uani d . 1 1 . .
    H H30 0.0993 -0.2215 0.3444 0.034 Uiso calc R 1 1 . .
    C C31 0.23768(19) -0.2413(3) 0.44193(12) 0.0231(6) Uani d . 1 1 . .
loop_
    _atom_site_aniso_label
    _atom_site_aniso_U_11
    _atom_site_aniso_U_22
    _atom_site_aniso_U_33
    _atom_site_aniso_U_12
    _atom_site_aniso_U_13
    _atom_site_aniso_U_23
    Zn1 0.01631(17) 0.02239(18) 0.02357(18) 0.00094(12) -0.00095(12)
                                                                    -0.00048(12)
    S1 0.0306(4) 0.0337(4) 0.0346(4) -0.0124(3) 0.0033(3) -0.0041(3)
    S2 0.0185(3) 0.0242(4) 0.0404(4) 0.0044(3) 0.0012(3) 0.0016(3)
    O1 0.0204(9) 0.0301(11) 0.0233(9) 0.0020(8) 0.0007(8) 0.0001(8)
    O2 0.0186(10) 0.0376(12) 0.0328(11) 0.0003(8) -0.0050(8) 0.0015(9)
    O3 0.0495(16) 0.119(3) 0.0528(16) -0.0286(17) -0.0247(13) 0.0367(17)
    O4 0.0456(13) 0.0576(16) 0.0341(12) -0.0051(12) 0.0026(10) 0.0146(11)
    O5 0.0272(10) 0.0308(11) 0.0360(11) -0.0024(9) -0.0101(9) 0.0026(9)
    O6 0.0221(9) 0.0225(10) 0.0284(10) -0.0001(8) 0.0010(8) -0.0011(8)
    O7 0.082(2) 0.065(2) 0.075(2) 0.0077(16) -0.0390(17) -0.0271(16)
    O8 0.0672(19) 0.0440(17) 0.095(2) -0.0024(14) -0.0005(16) -0.0192(16)
    N1 0.0185(11) 0.0266(12) 0.0244(11) -0.0008(9) 0.0000(9) -0.0019(9)
    N2 0.0215(11) 0.0353(14) 0.0303(13) -0.0038(10) -0.0016(10) -0.0061(11)
    N3 0.0181(11) 0.0233(12) 0.0261(11) 0.0027(9) 0.0010(9) 0.0011(9)
    N4 0.0157(11) 0.0276(13) 0.0373(13) 0.0010(9) -0.0026(9) -0.0018(10)
    N5 0.0344(15) 0.0565(18) 0.0290(14) -0.0043(13) -0.0041(11) 0.0049(13)
    N6 0.0456(17) 0.0400(18) 0.061(2) 0.0002(14) -0.0041(15) -0.0193(15)
    C1 0.0217(13) 0.0252(14) 0.0268(14) 0.0011(11) 0.0049(11) -0.0009(11)
    C2 0.0268(14) 0.0284(15) 0.0305(15) -0.0046(12) 0.0059(12) -0.0063(12)
    C3 0.0393(17) 0.0306(17) 0.0376(17) -0.0060(14) 0.0049(14) 0.0050(13)
    C4 0.0400(17) 0.0360(18) 0.0377(17) -0.0017(14) 0.0010(14) 0.0054(14)
    C5 0.0320(16) 0.0353(17) 0.0344(16) -0.0044(13) -0.0049(13) 0.0024(13)
    C6 0.0258(14) 0.0262(15) 0.0316(15) -0.0035(12) -0.0010(12) 0.0025(12)
    C7 0.0188(13) 0.0304(15) 0.0285(14) -0.0008(11) 0.0057(11) -0.0068(12)
    C8 0.058(2) 0.051(2) 0.0410(19) -0.0048(18) 0.0004(17) 0.0123(17)
    C9 0.0240(14) 0.0223(14) 0.0265(14) 0.0023(11) 0.0018(11) 0.0017(11)
    C10 0.0242(14) 0.0240(14) 0.0312(15) 0.0035(11) 0.0009(11) 0.0040(12)
    C11 0.0322(15) 0.0265(15) 0.0334(15) 0.0103(12) 0.0024(12) 0.0006(12)
    C12 0.0378(17) 0.0258(15) 0.0367(17) 0.0067(13) -0.0034(13) -0.0024(13)
    C13 0.0318(16) 0.0333(17) 0.0402(17) 0.0016(13) -0.0069(13) -0.0046(14)
    C14 0.0246(14) 0.0326(16) 0.0348(16) 0.0072(12) -0.0036(12) -0.0041(13)
    C15 0.0209(13) 0.0213(14) 0.0263(14) 0.0025(11) 0.0028(11) 0.0049(11)
    C16 0.051(2) 0.0349(18) 0.048(2) 0.0092(16) -0.0126(16) -0.0103(15)
    C17 0.0212(13) 0.0246(14) 0.0225(13) 0.0039(11) 0.0014(10) -0.0048(11)
    C18 0.0223(13) 0.0327(16) 0.0252(14) 0.0001(12) 0.0038(11) -0.0009(12)
    C19 0.0219(14) 0.0403(17) 0.0283(15) -0.0017(12) -0.0031(11) -0.0027(13)
    C20 0.0325(15) 0.0352(17) 0.0216(14) 0.0010(13) 0.0000(12) 0.0001(12)
    C21 0.0282(15) 0.0379(17) 0.0261(14) -0.0029(13) 0.0052(12) -0.0007(13)
    C22 0.0222(13) 0.0322(16) 0.0281(14) -0.0008(12) -0.0005(11) -0.0039(12)
    C23 0.0227(14) 0.0214(14) 0.0258(14) 0.0037(11) -0.0007(11) -0.0031(11)
    C25 0.0190(13) 0.0241(14) 0.0260(14) 0.0006(11) 0.0029(10) -0.0008(11)
    C26 0.0234(14) 0.0285(15) 0.0288(15) 0.0040(12) 0.0006(11) 0.0007(12)
    C27 0.0309(16) 0.0258(15) 0.0434(17) 0.0043(13) 0.0009(13) -0.0067(13)
    C28 0.0322(16) 0.0332(17) 0.0423(18) 0.0004(13) -0.0027(14) -0.0130(14)
    C29 0.0338(16) 0.0376(18) 0.0349(16) 0.0050(14) -0.0103(13) -0.0052(14)
    C30 0.0263(14) 0.0263(15) 0.0317(15) 0.0020(12) -0.0024(12) -0.0011(12)
    C31 0.0195(13) 0.0263(15) 0.0235(13) -0.0012(11) 0.0020(11) 0.0010(11)
_geom_special_details
;
All e.s.d.'s (except the e.s.d. in the dihedral angle between two l.s. planes)
are estimated using the full covariance matrix. The cell e.s.d.'s are taken
into account individually in the estimation of e.s.d.'s in distances, angles
and torsion angles; correlations between e.s.d.'s in cell parameters are only
used when they are defined by crystal symmetry. An approximate (isotropic)
treatment of cell e.s.d.'s is used for estimating e.s.d.'s involving l.s.
planes.
;
loop_
    _geom_bond_atom_site_label_1
    _geom_bond_atom_site_label_2
    _geom_bond_site_symmetry_2
    _geom_bond_distance
    _geom_bond_publ_flag
    Zn1 O6 . 1.9489(18) y
    Zn1 O1 . 1.9717(18) y
    Zn1 N3 . 2.036(2) y
    Zn1 N1 . 2.054(2) y
    S1 C2 . 1.754(3) ?
    S1 C7 . 1.755(3) ?
    S2 C10 . 1.750(3) ?
    S2 C15 . 1.754(3) ?
    O1 C23 . 1.287(3) ?
    O2 C23 . 1.238(3) ?
    O3 N5 . 1.214(3) ?
    O4 N5 . 1.216(3) ?
    O5 C31 . 1.232(3) ?
    O6 C31 . 1.289(3) ?
    O7 N6 . 1.230(4) ?
    O8 N6 . 1.229(4) ?
    N1 C7 . 1.324(3) ?
    N1 C1 . 1.409(3) ?
    N2 C7 . 1.327(3) ?
    N2 H2A . 0.8600 ?
    N2 H2B . 0.8600 ?
    N3 C15 . 1.320(3) ?
    N3 C9 . 1.398(3) ?
    N4 C15 . 1.332(4) ?
    N4 H4A . 0.8600 ?
    N4 H4B . 0.8600 ?
    N5 C20 . 1.472(4) ?
    N6 C28 . 1.474(4) ?
    C1 C6 . 1.389(4) ?
    C1 C2 . 1.401(4) ?
    C2 C3 . 1.391(4) ?
    C3 C4 . 1.388(4) ?
    C3 H3 . 0.9300 ?
    C4 C5 . 1.403(4) ?
    C4 C8 . 1.525(4) ?
    C5 C6 . 1.384(4) ?
    C5 H5 . 0.9300 ?
    C6 H6 . 0.9300 ?
    C8 H8A . 0.9600 ?
    C8 H8B . 0.9600 ?
    C8 H8C . 0.9600 ?
    C9 C14 . 1.393(4) ?
    C9 C10 . 1.399(4) ?
    C10 C11 . 1.392(4) ?
    C11 C12 . 1.389(4) ?
    C11 H11 . 0.9300 ?
    C12 C13 . 1.401(4) ?
    C12 C16 . 1.507(4) ?
    C13 C14 . 1.375(4) ?
    C13 H13 . 0.9300 ?
    C14 H14 . 0.9300 ?
    C16 H16A . 0.9600 ?
    C16 H16B . 0.9600 ?
    C16 H16C . 0.9600 ?
    C17 C22 . 1.390(4) ?
    C17 C18 . 1.396(4) ?
    C17 C23 . 1.506(4) ?
    C18 C19 . 1.387(4) ?
    C18 H18 . 0.9300 ?
    C19 C20 . 1.383(4) ?
    C19 H19 . 0.9300 ?
    C20 C21 . 1.388(4) ?
    C21 C22 . 1.384(4) ?
    C21 H21 . 0.9300 ?
    C22 H22 . 0.9300 ?
    C25 C30 . 1.392(4) ?
    C25 C26 . 1.397(4) ?
    C25 C31 . 1.510(4) ?
    C26 C27 . 1.386(4) ?
    C26 H26 . 0.9300 ?
    C27 C28 . 1.373(4) ?
    C27 H27 . 0.9300 ?
    C28 C29 . 1.389(4) ?
    C29 C30 . 1.387(4) ?
    C29 H29 . 0.9300 ?
    C30 H30 . 0.9300 ?
loop_
    _geom_angle_atom_site_label_1
    _geom_angle_atom_site_label_2
    _geom_angle_atom_site_label_3
    _geom_angle_site_symmetry_1
    _geom_angle_site_symmetry_3
    _geom_angle
    _geom_angle_publ_flag
    O6 Zn1 O1 . . 124.45(8) ?
    O6 Zn1 N3 . . 104.78(8) ?
    O1 Zn1 N3 . . 111.52(8) ?
    O6 Zn1 N1 . . 110.27(8) ?
    O1 Zn1 N1 . . 104.06(8) ?
    N3 Zn1 N1 . . 98.91(9) ?
    C2 S1 C7 . . 89.64(13) ?
    C10 S2 C15 . . 89.45(13) ?
    C23 O1 Zn1 . . 106.99(16) ?
    C31 O6 Zn1 . . 120.34(16) ?
    C7 N1 C1 . . 110.8(2) ?
    C7 N1 Zn1 . . 125.95(18) ?
    C1 N1 Zn1 . . 117.15(16) ?
    C7 N2 H2A . . 120.0 ?
    C7 N2 H2B . . 120.0 ?
    H2A N2 H2B . . 120.0 ?
    C15 N3 C9 . . 111.4(2) ?
    C15 N3 Zn1 . . 127.29(19) ?
    C9 N3 Zn1 . . 120.47(17) ?
    C15 N4 H4A . . 120.0 ?
    C15 N4 H4B . . 120.0 ?
    H4A N4 H4B . . 120.0 ?
    O3 N5 O4 . . 122.9(3) ?
    O3 N5 C20 . . 118.0(3) ?
    O4 N5 C20 . . 119.1(2) ?
    O8 N6 O7 . . 123.4(3) ?
    O8 N6 C28 . . 118.5(3) ?
    O7 N6 C28 . . 118.0(3) ?
    C6 C1 C2 . . 119.2(3) ?
    C6 C1 N1 . . 125.7(2) ?
    C2 C1 N1 . . 115.1(2) ?
    C3 C2 C1 . . 121.6(3) ?
    C3 C2 S1 . . 129.1(2) ?
    C1 C2 S1 . . 109.4(2) ?
    C4 C3 C2 . . 119.4(3) ?
    C4 C3 H3 . . 120.3 ?
    C2 C3 H3 . . 120.3 ?
    C3 C4 C5 . . 118.5(3) ?
    C3 C4 C8 . . 121.4(3) ?
    C5 C4 C8 . . 120.0(3) ?
    C6 C5 C4 . . 122.4(3) ?
    C6 C5 H5 . . 118.8 ?
    C4 C5 H5 . . 118.8 ?
    C5 C6 C1 . . 118.9(3) ?
    C5 C6 H6 . . 120.6 ?
    C1 C6 H6 . . 120.6 ?
    N1 C7 N2 . . 124.4(3) ?
    N1 C7 S1 . . 115.1(2) ?
    N2 C7 S1 . . 120.4(2) ?
    C4 C8 H8A . . 109.5 ?
    C4 C8 H8B . . 109.5 ?
    H8A C8 H8B . . 109.5 ?
    C4 C8 H8C . . 109.5 ?
    H8A C8 H8C . . 109.5 ?
    H8B C8 H8C . . 109.5 ?
    C14 C9 N3 . . 126.5(2) ?
    C14 C9 C10 . . 118.8(3) ?
    N3 C9 C10 . . 114.7(2) ?
    C11 C10 C9 . . 121.8(3) ?
    C11 C10 S2 . . 128.6(2) ?
    C9 C10 S2 . . 109.6(2) ?
    C12 C11 C10 . . 119.1(3) ?
    C12 C11 H11 . . 120.5 ?
    C10 C11 H11 . . 120.5 ?
    C11 C12 C13 . . 118.8(3) ?
    C11 C12 C16 . . 122.3(3) ?
    C13 C12 C16 . . 118.9(3) ?
    C14 C13 C12 . . 122.3(3) ?
    C14 C13 H13 . . 118.9 ?
    C12 C13 H13 . . 118.9 ?
    C13 C14 C9 . . 119.3(3) ?
    C13 C14 H14 . . 120.4 ?
    C9 C14 H14 . . 120.4 ?
    N3 C15 N4 . . 124.7(2) ?
    N3 C15 S2 . . 114.8(2) ?
    N4 C15 S2 . . 120.4(2) ?
    C12 C16 H16A . . 109.5 ?
    C12 C16 H16B . . 109.5 ?
    H16A C16 H16B . . 109.5 ?
    C12 C16 H16C . . 109.5 ?
    H16A C16 H16C . . 109.5 ?
    H16B C16 H16C . . 109.5 ?
    C22 C17 C18 . . 119.9(2) ?
    C22 C17 C23 . . 118.6(2) ?
    C18 C17 C23 . . 121.5(2) ?
    C19 C18 C17 . . 120.3(3) ?
    C19 C18 H18 . . 119.8 ?
    C17 C18 H18 . . 119.8 ?
    C20 C19 C18 . . 118.2(3) ?
    C20 C19 H19 . . 120.9 ?
    C18 C19 H19 . . 120.9 ?
    C19 C20 C21 . . 122.6(3) ?
    C19 C20 N5 . . 119.4(3) ?
    C21 C20 N5 . . 117.9(3) ?
    C22 C21 C20 . . 118.2(3) ?
    C22 C21 H21 . . 120.9 ?
    C20 C21 H21 . . 120.9 ?
    C21 C22 C17 . . 120.5(3) ?
    C21 C22 H22 . . 119.7 ?
    C17 C22 H22 . . 119.7 ?
    O2 C23 O1 . . 123.2(2) ?
    O2 C23 C17 . . 119.7(2) ?
    O1 C23 C17 . . 117.0(2) ?
    C30 C25 C26 . . 119.7(3) ?
    C30 C25 C31 . . 120.5(2) ?
    C26 C25 C31 . . 119.8(2) ?
    C27 C26 C25 . . 120.6(3) ?
    C27 C26 H26 . . 119.7 ?
    C25 C26 H26 . . 119.7 ?
    C28 C27 C26 . . 118.4(3) ?
    C28 C27 H27 . . 120.8 ?
    C26 C27 H27 . . 120.8 ?
    C27 C28 C29 . . 122.6(3) ?
    C27 C28 N6 . . 119.0(3) ?
    C29 C28 N6 . . 118.4(3) ?
    C30 C29 C28 . . 118.6(3) ?
    C30 C29 H29 . . 120.7 ?
    C28 C29 H29 . . 120.7 ?
    C29 C30 C25 . . 120.1(3) ?
    C29 C30 H30 . . 120.0 ?
    C25 C30 H30 . . 120.0 ?
    O5 C31 O6 . . 124.9(2) ?
    O5 C31 C25 . . 119.6(2) ?
    O6 C31 C25 . . 115.4(2) ?
loop_
    _geom_torsion_atom_site_label_1
    _geom_torsion_atom_site_label_2
    _geom_torsion_atom_site_label_3
    _geom_torsion_atom_site_label_4
    _geom_torsion_site_symmetry_1
    _geom_torsion_site_symmetry_2
    _geom_torsion_site_symmetry_3
    _geom_torsion_site_symmetry_4
    _geom_torsion
    _geom_torsion_publ_flag
    O6 Zn1 O1 C23 . . . . -61.77(19) ?
    N3 Zn1 O1 C23 . . . . 65.32(18) ?
    N1 Zn1 O1 C23 . . . . 171.00(17) ?
    O1 Zn1 O6 C31 . . . . -22.1(2) ?
    N3 Zn1 O6 C31 . . . . -151.97(19) ?
    N1 Zn1 O6 C31 . . . . 102.47(19) ?
    O6 Zn1 N1 C7 . . . . -157.5(2) ?
    O1 Zn1 N1 C7 . . . . -21.9(2) ?
    N3 Zn1 N1 C7 . . . . 93.1(2) ?
    O6 Zn1 N1 C1 . . . . 52.8(2) ?
    O1 Zn1 N1 C1 . . . . -171.65(18) ?
    N3 Zn1 N1 C1 . . . . -56.7(2) ?
    O6 Zn1 N3 C15 . . . . 7.2(2) ?
    O1 Zn1 N3 C15 . . . . -129.9(2) ?
    N1 Zn1 N3 C15 . . . . 121.1(2) ?
    O6 Zn1 N3 C9 . . . . 175.59(19) ?
    O1 Zn1 N3 C9 . . . . 38.5(2) ?
    N1 Zn1 N3 C9 . . . . -70.6(2) ?
    C7 N1 C1 C6 . . . . 175.9(3) ?
    Zn1 N1 C1 C6 . . . . -29.9(3) ?
    C7 N1 C1 C2 . . . . -3.3(3) ?
    Zn1 N1 C1 C2 . . . . 150.81(19) ?
    C6 C1 C2 C3 . . . . 3.2(4) ?
    N1 C1 C2 C3 . . . . -177.5(3) ?
    C6 C1 C2 S1 . . . . -176.4(2) ?
    N1 C1 C2 S1 . . . . 2.9(3) ?
    C7 S1 C2 C3 . . . . 179.2(3) ?
    C7 S1 C2 C1 . . . . -1.3(2) ?
    C1 C2 C3 C4 . . . . -1.8(5) ?
    S1 C2 C3 C4 . . . . 177.7(2) ?
    C2 C3 C4 C5 . . . . -0.5(5) ?
    C2 C3 C4 C8 . . . . 178.8(3) ?
    C3 C4 C5 C6 . . . . 1.6(5) ?
    C8 C4 C5 C6 . . . . -177.7(3) ?
    C4 C5 C6 C1 . . . . -0.3(5) ?
    C2 C1 C6 C5 . . . . -2.1(4) ?
    N1 C1 C6 C5 . . . . 178.7(3) ?
    C1 N1 C7 N2 . . . . 178.7(2) ?
    Zn1 N1 C7 N2 . . . . 27.3(4) ?
    C1 N1 C7 S1 . . . . 2.3(3) ?
    Zn1 N1 C7 S1 . . . . -149.09(14) ?
    C2 S1 C7 N1 . . . . -0.6(2) ?
    C2 S1 C7 N2 . . . . -177.2(2) ?
    C15 N3 C9 C14 . . . . -178.7(3) ?
    Zn1 N3 C9 C14 . . . . 11.2(4) ?
    C15 N3 C9 C10 . . . . 1.0(3) ?
    Zn1 N3 C9 C10 . . . . -169.03(19) ?
    C14 C9 C10 C11 . . . . -1.0(4) ?
    N3 C9 C10 C11 . . . . 179.3(2) ?
    C14 C9 C10 S2 . . . . 178.9(2) ?
    N3 C9 C10 S2 . . . . -0.9(3) ?
    C15 S2 C10 C11 . . . . -179.8(3) ?
    C15 S2 C10 C9 . . . . 0.4(2) ?
    C9 C10 C11 C12 . . . . 1.0(4) ?
    S2 C10 C11 C12 . . . . -178.7(2) ?
    C10 C11 C12 C13 . . . . 0.0(5) ?
    C10 C11 C12 C16 . . . . 179.9(3) ?
    C11 C12 C13 C14 . . . . -1.2(5) ?
    C16 C12 C13 C14 . . . . 178.9(3) ?
    C12 C13 C14 C9 . . . . 1.3(5) ?
    N3 C9 C14 C13 . . . . 179.5(3) ?
    C10 C9 C14 C13 . . . . -0.2(4) ?
    C9 N3 C15 N4 . . . . 179.4(2) ?
    Zn1 N3 C15 N4 . . . . -11.3(4) ?
    C9 N3 C15 S2 . . . . -0.7(3) ?
    Zn1 N3 C15 S2 . . . . 168.56(13) ?
    C10 S2 C15 N3 . . . . 0.1(2) ?
    C10 S2 C15 N4 . . . . -180.0(2) ?
    C22 C17 C18 C19 . . . . 2.5(4) ?
    C23 C17 C18 C19 . . . . -174.8(3) ?
    C17 C18 C19 C20 . . . . 1.4(4) ?
    C18 C19 C20 C21 . . . . -3.7(5) ?
    C18 C19 C20 N5 . . . . 174.2(3) ?
    O3 N5 C20 C19 . . . . 4.8(5) ?
    O4 N5 C20 C19 . . . . -172.1(3) ?
    O3 N5 C20 C21 . . . . -177.2(3) ?
    O4 N5 C20 C21 . . . . 5.9(4) ?
    C19 C20 C21 C22 . . . . 1.9(5) ?
    N5 C20 C21 C22 . . . . -176.0(3) ?
    C20 C21 C22 C17 . . . . 2.1(4) ?
    C18 C17 C22 C21 . . . . -4.3(4) ?
    C23 C17 C22 C21 . . . . 173.1(3) ?
    Zn1 O1 C23 O2 . . . . -5.9(3) ?
    Zn1 O1 C23 C17 . . . . 171.76(18) ?
    C22 C17 C23 O2 . . . . 7.0(4) ?
    C18 C17 C23 O2 . . . . -175.7(3) ?
    C22 C17 C23 O1 . . . . -170.7(2) ?
    C18 C17 C23 O1 . . . . 6.6(4) ?
    C30 C25 C26 C27 . . . . -0.9(4) ?
    C31 C25 C26 C27 . . . . -179.4(2) ?
    C25 C26 C27 C28 . . . . 0.1(4) ?
    C26 C27 C28 C29 . . . . 1.9(5) ?
    C26 C27 C28 N6 . . . . -177.2(3) ?
    O8 N6 C28 C27 . . . . 13.7(5) ?
    O7 N6 C28 C27 . . . . -168.6(3) ?
    O8 N6 C28 C29 . . . . -165.4(3) ?
    O7 N6 C28 C29 . . . . 12.2(5) ?
    C27 C28 C29 C30 . . . . -2.9(5) ?
    N6 C28 C29 C30 . . . . 176.2(3) ?
    C28 C29 C30 C25 . . . . 2.0(5) ?
    C26 C25 C30 C29 . . . . -0.2(4) ?
    C31 C25 C30 C29 . . . . 178.3(3) ?
    Zn1 O6 C31 O5 . . . . -2.6(4) ?
    Zn1 O6 C31 C25 . . . . 178.49(16) ?
    C30 C25 C31 O5 . . . . -168.5(3) ?
    C26 C25 C31 O5 . . . . 10.0(4) ?
    C30 C25 C31 O6 . . . . 10.5(4) ?
    C26 C25 C31 O6 . . . . -171.1(2) ?
loop_
    _geom_hbond_atom_site_label_D
    _geom_hbond_atom_site_label_H
    _geom_hbond_atom_site_label_A
    _geom_hbond_site_symmetry_A
    _geom_hbond_distance_DH
    _geom_hbond_distance_HA
    _geom_hbond_distance_DA
    _geom_hbond_angle_DHA
    N2 H2A O1 . 0.86 2.27 3.008(3) 144.4
    N2 H2B O5 3_656 0.86 2.05 2.845(3) 152.8
    N4 H4A O6 . 0.86 2.20 2.971(3) 149.3
    N4 H4B O2 3_556 0.86 2.05 2.860(3) 155.8
data_global
_journal_date_recd_electronic     2011-05-26
_journal_date_accepted     2011-06-09
_journal_name_full     'Acta Crystallographica, Section E'
_journal_year     2011
_journal_volume     67
_journal_issue      7
_journal_page_first     m933
_journal_page_last     m933
_journal_paper_category     QM
_journal_coeditor_code     GO2014
_publ_contact_author_name     'Xiao-Jun Zhao'
_publ_contact_author_address
;
College of Chemistry, Tianjin Key Laboratory of Structure and Performance for
Functional Molecules, Tianjin Normal University, Tianjin 300387, People's
Republic of China
;
_publ_contact_author_email     'xiaojun_zhao15@yahoo.com.cn'
_publ_contact_author_fax     '+86 022-23766556'
_publ_contact_author_phone     '+86 022-23766556'
_publ_section_title
;
Bis(2-amino-6-methyl-1,3-benzothiazole-\k<i>N</i>^3^)bis(4-nitrobenzoato-\\
\k<i>O</i>^1^)zinc
;
loop_
    _publ_author_name
    _publ_author_footnote
    _publ_author_address
    'Sun, Xue-Tong' .
;
College of Chemistry
Tianjin Key Laboratory of Structure and Performance for Functional Molecules
Tianjin Normal University
Tianjin 300387
People's Republic of China
;
    'Wang, Xiu-Guang' .
;
College of Chemistry
Tianjin Key Laboratory of Structure and Performance for Functional Molecules
Tianjin Normal University
Tianjin 300387
People's Republic of China
;
    'Zhao, Xiao-Jun' .
;
College of Chemistry
Tianjin Key Laboratory of Structure and Performance for Functional Molecules
Tianjin Normal University
Tianjin 300387
People's Republic of China
;
