# Supplementary material for: Bis(2-amino-6-methyl-1,3-benzothia­zole-κN 3)bis­(4-nitro­benzoato-κO 1)zinc
Source: Acta Crystallogr Sect E Struct Rep Online. 2011 Jun 18;67(Pt 7):m933. doi: 10.1107/S1600536811022331 (PMC3151824; doi:10.1107/S1600536811022331)
Supplement: Supplementary file 2 [file e-67-0m933-Isup2.hkl]

# 
# h,k,l, Fc-squared, Fo-squared, sigma(Fo-squared) and status flag 
# 
data_I
_shelx_title ' N100624A in P2(1)/c' 
_shelx_refln_list_code          4 
_shelx_F_calc_maximum      176.11 
_exptl_crystal_F_000      1488.00 
_reflns_d_resolution_high  0.8406 
 
loop_ 
 _symmetry_equiv_pos_as_xyz 
 'x, y, z' 
 '-x, y+1/2, -z+1/2' 
 '-x, -y, -z' 
 'x, -y-1/2, z-1/2' 
 
_cell_length_a    13.2240 
_cell_length_b    10.7369 
_cell_length_c    21.8863 
_cell_angle_alpha  90.000 
_cell_angle_beta   96.099 
_cell_angle_gamma  90.000 
 
_shelx_F_squared_multiplier     1.000 
 
loop_ 
 _refln_index_h 
 _refln_index_k 
 _refln_index_l 
 _refln_F_squared_calc 
 _refln_F_squared_meas 
 _refln_F_squared_sigma 
 _refln_observed_status 
   1   0   0      354.01        0.33      0.33 o 
   3   0   0     1743.99      937.08     19.29 o 
   5   0   0      238.57      178.86      7.38 o 
   6   0   0      605.47      896.60     17.42 o 
   7   0   0     1838.03     1961.32     31.23 o 
   8   0   0      146.15      137.83      7.38 o 
   9   0   0     1349.26     1269.09     30.72 o 
  10   0   0      160.78      206.91     33.43 o 
  11   0   0    11093.25    10907.89    150.14 o 
  13   0   0     2222.99     2339.54     76.51 o 
  14   0   0      188.62      259.47     30.94 o 
  15   0   0     2616.04     2575.05     86.49 o 
   1   1   0     1200.11     1295.85     48.07 o 
   2   1   0       17.45       97.56      6.65 o 
   3   1   0      494.53      635.92      8.97 o 
   4   1   0       88.17      131.41      4.41 o 
   5   1   0       76.95       30.53      2.79 o 
   6   1   0     1238.09     1403.74     24.31 o 
   7   1   0       17.47        9.27      3.04 o 
   8   1   0     2520.63     2503.21     35.79 o 
   9   1   0     4621.43     5158.60     83.77 o 
  10   1   0     5641.44     5260.14     66.00 o 
  11   1   0     1415.70     1413.69     37.57 o 
  12   1   0      242.12      249.40     15.98 o 
  13   1   0       82.41       90.48     12.79 o 
  14   1   0       82.60       79.93     15.97 o 
  15   1   0       14.27       22.11     14.34 o 
   1   2   0    11881.82    11613.47    255.52 o 
   3   2   0      777.54      835.89     20.22 o 
   4   2   0       97.54       42.02      3.75 o 
   5   2   0      792.00      652.83     16.12 o 
   6   2   0     4966.48     4743.15     44.56 o 
   7   2   0       19.68       19.81      3.77 o 
   8   2   0       30.14       20.71      4.15 o 
   9   2   0     6041.67     6154.40    110.25 o 
  10   2   0      629.87      582.78     18.14 o 
  11   2   0     2307.46     2253.18     47.74 o 
  12   2   0       53.49       48.00     12.57 o 
  13   2   0     5699.83     5566.48     93.10 o 
  14   2   0     1234.30     1174.10     31.67 o 
  15   2   0     1296.52     1272.51     43.16 o 
   1   3   0        5.98       11.22      3.83 o 
   2   3   0      155.45      168.50      6.63 o 
   3   3   0      137.01      202.61      9.03 o 
   4   3   0     9341.63    10908.39    161.98 o 
   5   3   0       20.61       17.83      3.48 o 
   6   3   0      271.02      216.94      7.48 o 
   7   3   0     2209.09     2321.86     61.67 o 
   8   3   0     3243.02     3185.53     40.02 o 
   9   3   0      908.85      835.16     20.00 o 
  10   3   0     1716.15     1637.07    100.13 o 
  11   3   0        1.09       14.67     11.16 o 
  12   3   0       40.47       35.80     14.30 o 
  13   3   0      451.29      452.47     29.11 o 
  14   3   0     2461.39     2360.89    117.09 o 
  15   3   0      171.17      189.22     28.44 o 
   0   4   0    14365.35    14265.08    253.15 o 
   1   4   0       36.33       38.13      9.65 o 
   2   4   0     1918.10     2083.90     38.46 o 
   3   4   0     9674.58    10490.79    110.58 o 
   4   4   0    11092.08    11363.18    147.45 o 
   5   4   0     1686.70     1485.77     18.43 o 
   6   4   0      753.11      730.61     14.96 o 
   7   4   0     9477.75     9621.60    204.71 o 
   8   4   0     3351.94     3527.73     67.36 o 
   9   4   0      522.67      432.08     19.67 o 
  10   4   0      153.52      158.09     15.50 o 
  11   4   0     4949.46     4874.65    135.22 o 
  12   4   0       32.72       34.43     13.40 o 
  13   4   0      827.60      832.34     58.71 o 
  14   4   0      106.44       97.92     18.33 o 
   1   5   0       15.22       15.79      6.70 o 
   2   5   0      379.99      462.54     14.28 o 
   3   5   0      174.10      132.63      9.01 o 
   4   5   0      408.23      484.55     14.69 o 
   5   5   0       50.40       77.04      6.52 o 
   6   5   0      157.28      179.70      8.23 o 
   7   5   0     4091.53     4142.47     58.28 o 
   8   5   0      599.13      568.82     13.58 o 
   9   5   0        8.66        8.53     10.32 o 
  10   5   0     3565.89     3491.56    129.57 o 
  11   5   0      147.64      174.62     18.23 o 
  12   5   0       60.18       54.09     15.06 o 
  13   5   0        9.39       24.77     14.82 o 
  14   5   0      863.66      857.39     54.39 o 
   0   6   0       80.34      151.36     17.63 o 
   1   6   0     4440.11     4056.08     65.04 o 
   2   6   0     5925.95     5778.77    166.33 o 
   3   6   0     1033.73     1083.68     48.98 o 
   4   6   0       51.94       58.36      8.51 o 
   5   6   0     4998.02     5106.04    113.51 o 
   6   6   0     3458.38     3576.36     38.39 o 
   7   6   0       13.41       19.65      6.05 o 
   8   6   0      163.48      226.66     12.24 o 
   9   6   0     1984.69     1972.30     45.82 o 
  10   6   0      117.09      132.97     22.45 o 
  11   6   0      520.35      523.36     54.06 o 
  12   6   0       89.47      107.77     18.37 o 
  13   6   0     1512.62     1564.73    114.43 o 
   1   7   0      235.42      192.94     15.76 o 
   2   7   0      404.17      468.99     21.40 o 
   3   7   0        6.41       26.88     10.21 o 
   4   7   0      215.99      293.89     15.75 o 
   5   7   0     3571.41     3566.79     87.06 o 
   6   7   0      532.33      516.77     14.37 o 
   7   7   0     2855.01     3078.96     90.99 o 
   8   7   0      441.16      376.97     16.10 o 
   9   7   0      536.58      601.48     29.27 o 
  10   7   0      378.41      399.25     25.62 o 
  11   7   0      364.39      349.72     25.69 o 
  12   7   0       26.44       19.29     22.62 o 
  13   7   0      447.17      447.70     30.60 o 
   0   8   0     5584.03     5789.79    131.06 o 
   1   8   0     1495.10     1394.24     37.63 o 
   2   8   0     2393.29     2460.18     57.55 o 
   3   8   0     4462.29     4337.80     75.15 o 
   4   8   0     5041.31     5487.40    155.18 o 
   5   8   0      110.87      107.25     22.46 o 
   6   8   0        9.54       13.76     10.56 o 
   7   8   0      543.14      559.77     25.28 o 
   8   8   0     1461.95     1487.43     50.27 o 
   9   8   0      899.58      915.68     35.05 o 
  10   8   0      676.98      658.02     76.34 o 
  11   8   0      821.75      951.02     37.87 o 
  12   8   0       61.01       43.63     18.33 o 
   1   9   0      702.31      748.98     30.34 o 
   2   9   0      123.70       78.02     15.99 o 
   3   9   0       73.21      102.60     16.81 o 
   4   9   0       86.06       56.63     18.96 o 
   5   9   0      538.61      607.40     29.27 o 
   6   9   0       15.89       12.98     12.12 o 
   7   9   0      345.55      312.95     17.13 o 
   8   9   0     1831.08     1894.45     35.04 o 
   9   9   0      959.70      971.51     37.75 o 
  10   9   0       90.29       77.37     22.95 o 
  11   9   0      548.23      544.85     41.08 o 
   0  10   0      744.36      688.26     44.91 o 
   1  10   0     1792.65     1707.48     54.89 o 
   2  10   0      605.09      552.53     42.91 o 
   3  10   0      274.20      289.53     24.11 o 
   4  10   0      232.67      230.57     22.69 o 
   5  10   0     3195.72     3150.41    126.91 o 
   6  10   0     1987.86     2057.38     43.14 o 
   7  10   0       10.82       31.72     17.83 o 
   8  10   0      215.19      215.52     17.12 o 
   9  10   0      398.49      408.26     73.52 o 
   1  11   0      601.76      583.69     32.81 o 
   2  11   0       15.27       19.03     16.82 o 
   3  11   0      233.95      220.15     24.22 o 
   4  11   0       68.76       78.04     19.52 o 
   5  11   0     2533.83     2492.80    182.79 o 
   6  11   0        8.04      -15.04     13.43 o 
   7  11   0       88.40       80.40     17.24 o 
   0  12   0     1746.92     1778.02     75.84 o 
   1  12   0        9.33        3.23     19.79 o 
   2  12   0      638.36      650.88     35.72 o 
   3  12   0      638.90      637.23     36.45 o 
   4  12   0      536.29      554.72     35.46 o 
   5  12   0       40.01       40.51     48.90 o 
 -15   1   1     1053.46     1010.15     38.45 o 
 -14   1   1      136.60      152.52     15.68 o 
 -13   1   1     3168.42     3007.94     50.51 o 
 -12   1   1       10.63       15.63      8.02 o 
 -11   1   1     1144.53     1125.17     35.49 o 
 -10   1   1     1563.60     1619.16     31.63 o 
  -9   1   1     4020.37     4027.78     94.41 o 
  -8   1   1      865.25      793.87     11.72 o 
  -7   1   1     6390.03     6329.23     73.80 o 
  -6   1   1     3082.82     3133.93     35.23 o 
  -5   1   1     1082.01      974.18     11.52 o 
  -4   1   1    10439.80    10394.43     80.40 o 
  -3   1   1    27881.54    31090.58    511.95 o 
  -2   1   1    13752.81    13125.75    220.88 o 
  -1   1   1     4100.78     3421.08    154.85 o 
   1   1   1    13570.71    14346.25    242.17 o 
   2   1   1     8312.58     9867.70    194.31 o 
   3   1   1     2588.34     2370.05     42.55 o 
   4   1   1     8362.69     8270.24    148.71 o 
   5   1   1       41.28       20.02      3.60 o 
   6   1   1       26.03       40.17      3.77 o 
   7   1   1      167.55      153.67      5.95 o 
   8   1   1     4262.69     4168.85     40.98 o 
   9   1   1     1660.00     1546.75     27.35 o 
  10   1   1     1010.68     1044.17     23.50 o 
  11   1   1     1805.02     1721.10     28.26 o 
  12   1   1      144.17      135.06     13.14 o 
  13   1   1     3058.97     3089.83     64.33 o 
  14   1   1      590.29      465.85     28.09 o 
  15   1   1      417.36      352.48     33.10 o 
 -15   2   1      156.70      190.42     28.28 o 
 -14   2   1       48.01       55.58     12.47 o 
 -13   2   1      405.00      449.94     31.10 o 
 -12   2   1       20.56       15.09     11.60 o 
 -11   2   1      231.61      231.99     14.44 o 
 -10   2   1        2.75       -2.51      7.23 o 
  -9   2   1       47.62       74.59      8.83 o 
  -8   2   1       14.36       19.93      3.74 o 
  -7   2   1       24.86       39.80      4.00 o 
  -6   2   1      150.27      164.43      6.09 o 
  -5   2   1     7447.12     7277.07     59.24 o 
  -4   2   1       21.62      119.32      5.64 o 
  -3   2   1       15.18       27.04      2.70 o 
  -2   2   1     3539.54     3282.66     31.17 o 
  -1   2   1     4876.94     5217.50     54.21 o 
   0   2   1     9099.90    10605.68    130.52 o 
   1   2   1     2516.48     2700.61     30.77 o 
   2   2   1     6415.03     5858.70    152.83 o 
   3   2   1      173.78      146.11      9.58 o 
   4   2   1      212.08       96.52      4.69 o 
   5   2   1      464.98      275.36      6.82 o 
   6   2   1     2475.80     2379.02     31.99 o 
   7   2   1        6.17       39.82      4.24 o 
   8   2   1     2020.51     2063.51     27.08 o 
   9   2   1      263.76      281.85     18.32 o 
  10   2   1      204.52      163.46     13.05 o 
  11   2   1     1208.18     1141.48     32.84 o 
  12   2   1      220.04      227.60     29.11 o 
  13   2   1        2.81       22.44     10.73 o 
  14   2   1      191.70      154.00     19.05 o 
  15   2   1      395.47      394.92     37.09 o 
 -15   3   1     1642.45     1598.74     75.01 o 
 -14   3   1        3.60       29.02     14.56 o 
 -13   3   1     3848.12     3893.11    191.27 o 
 -12   3   1      132.89      120.20     15.91 o 
 -11   3   1     3251.45     3259.41     92.81 o 
 -10   3   1      238.11      264.29     15.01 o 
  -9   3   1     4621.07     4554.40    123.59 o 
  -8   3   1     1080.54     1000.64     15.22 o 
  -7   3   1     2089.02     1988.17     26.94 o 
  -6   3   1      599.75      652.27     11.23 o 
  -5   3   1    14942.36    15125.56    145.08 o 
  -4   3   1     5670.97     6333.95     63.34 o 
  -3   3   1    10657.78    11045.99     96.79 o 
  -2   3   1     4119.76     4277.51     67.27 o 
  -1   3   1     1347.59     1670.65     24.99 o 
   0   3   1     9024.34     9256.46    235.52 o 
   1   3   1      219.13      180.73      8.37 o 
   2   3   1     4678.69     4721.00     96.17 o 
   3   3   1     7149.34     8174.17    171.73 o 
   4   3   1    12399.59    12746.89    283.67 o 
   5   3   1     4227.28     4736.54    124.43 o 
   6   3   1     4900.44     5650.82     86.80 o 
   7   3   1     7835.41     7673.15    177.46 o 
   8   3   1     4030.72     4137.61     40.91 o 
   9   3   1      202.96      202.27     11.59 o 
  10   3   1     1133.40     1119.50     31.64 o 
  11   3   1     8176.00     8264.83    416.81 o 
  12   3   1       44.69       54.39     13.64 o 
  13   3   1      486.01      464.43     43.58 o 
  14   3   1      474.30      461.80     34.10 o 
  15   3   1     1242.09     1274.68     43.59 o 
 -14   4   1      151.97      129.65     19.51 o 
 -13   4   1       51.50       68.40     16.23 o 
 -12   4   1       15.90       16.75     12.45 o 
 -11   4   1      836.41      762.33     29.16 o 
 -10   4   1     1122.63     1115.69     32.81 o 
  -9   4   1     2689.55     2571.45     55.50 o 
  -8   4   1        9.85       -0.70      4.66 o 
  -7   4   1     1648.75     1640.69     20.94 o 
  -6   4   1       77.77      158.26      7.01 o 
  -5   4   1     6017.27     6251.08     91.86 o 
  -4   4   1      596.85      644.48     17.88 o 
  -3   4   1       34.56       21.92      5.27 o 
  -2   4   1     1050.73     1183.05     23.72 o 
  -1   4   1     4784.49     5457.71     75.62 o 
   0   4   1     2508.52     2615.56     42.10 o 
   1   4   1      675.29      589.70     16.94 o 
   2   4   1     1237.46     1256.14     20.93 o 
   3   4   1        5.23       23.62      4.14 o 
   4   4   1      357.49      268.29      8.90 o 
   5   4   1     2858.40     3169.83     34.60 o 
   6   4   1        9.28       19.00      4.43 o 
   7   4   1       29.50       19.52      4.81 o 
   8   4   1       33.32       46.40      5.79 o 
   9   4   1     2065.18     1899.13     59.71 o 
  10   4   1      227.18      194.58     16.93 o 
  11   4   1      171.87      196.64     18.14 o 
  12   4   1        3.03      -11.35     11.36 o 
  13   4   1      240.49      181.69     52.23 o 
  14   4   1      101.43      107.71     18.58 o 
 -14   5   1      228.17      248.82     34.60 o 
 -13   5   1     1587.72     1675.23     97.47 o 
 -12   5   1      101.64       83.19     16.46 o 
 -11   5   1     1599.35     1718.97     81.33 o 
 -10   5   1      570.27      497.62     24.77 o 
  -9   5   1     1241.84     1132.63     57.71 o 
  -8   5   1      419.47      485.12     18.47 o 
  -7   5   1     4454.42     4413.55     53.30 o 
  -6   5   1     2987.00     3208.63     47.25 o 
  -5   5   1      484.23      683.91     19.62 o 
  -4   5   1     4078.19     4140.12     93.95 o 
  -3   5   1     3300.45     3626.01     47.87 o 
  -2   5   1     4309.34     3896.02     48.49 o 
  -1   5   1     3561.45     3826.35     59.38 o 
   0   5   1      123.12       94.41      9.76 o 
   1   5   1     1805.40     2352.07     43.08 o 
   2   5   1     5366.55     5340.03     77.46 o 
   3   5   1     5108.33     5572.78    114.99 o 
   4   5   1     2196.45     2375.15     29.12 o 
   5   5   1      207.99      201.83      8.93 o 
   6   5   1     4870.97     4688.11     75.35 o 
   7   5   1     4170.83     4459.56    107.52 o 
   8   5   1     4378.67     4491.29     93.29 o 
   9   5   1     2462.94     2684.69     55.39 o 
  10   5   1      675.15      806.11     46.24 o 
  11   5   1      341.92      291.19     21.97 o 
  12   5   1      293.42      291.16     23.95 o 
  13   5   1     2542.07     2462.91     57.50 o 
  14   5   1      201.48      224.67     38.09 o 
 -13   6   1      837.28      814.29     40.42 o 
 -12   6   1      203.82      248.34     32.60 o 
 -11   6   1      158.56      193.60     28.61 o 
 -10   6   1     2875.41     2828.30     57.90 o 
  -9   6   1      324.91      373.92     22.96 o 
  -8   6   1       93.59       76.05      7.79 o 
  -7   6   1        3.42       -0.21      5.53 o 
  -6   6   1       22.11       27.53      6.02 o 
  -5   6   1      550.27      653.65     19.39 o 
  -4   6   1       28.65       25.69      6.18 o 
  -3   6   1     3082.14     3194.68     54.08 o 
  -2   6   1      728.34      711.63     55.55 o 
  -1   6   1        2.67        0.97      7.64 o 
   0   6   1      315.29      403.61     42.75 o 
   1   6   1      900.82      998.74     37.59 o 
   2   6   1       96.49      121.75     12.44 o 
   3   6   1     4579.18     4993.74     82.80 o 
   4   6   1      298.50      229.01     25.91 o 
   5   6   1      125.18      199.61     12.55 o 
   6   6   1       48.66       45.98      7.25 o 
   7   6   1     2726.80     2704.07     59.03 o 
   8   6   1     1223.07     1230.27     33.80 o 
   9   6   1      603.99      578.79     26.29 o 
  10   6   1       10.83       18.01     12.44 o 
  11   6   1       56.53       57.39     14.87 o 
  12   6   1      920.83      832.34     91.31 o 
  13   6   1       62.26      120.67     19.75 o 
 -13   7   1      271.50      277.23     25.76 o 
 -12   7   1      236.24      229.13     29.61 o 
 -11   7   1      414.46      400.42     26.84 o 
 -10   7   1     1017.33      943.78    102.12 o 
  -9   7   1      927.33      879.94     32.06 o 
  -8   7   1      982.09      998.52     22.74 o 
  -7   7   1       64.78       83.35      8.42 o 
  -6   7   1       98.30       99.86      8.56 o 
  -5   7   1     4690.83     4679.89     62.13 o 
  -4   7   1     3525.66     3575.60     58.47 o 
  -3   7   1      230.12      224.05     18.46 o 
  -2   7   1     1016.57     1000.90     29.40 o 
  -1   7   1     3782.52     3924.56     66.45 o 
   0   7   1    17827.49    18473.78    238.38 o 
   1   7   1       46.72       54.26     11.36 o 
   2   7   1     3556.08     4022.30    112.10 o 
   3   7   1       90.48      100.27     18.30 o 
   4   7   1     2138.39     2273.36     55.60 o 
   5   7   1     5096.04     5137.63    128.00 o 
   6   7   1      690.43      809.28     40.29 o 
   7   7   1     1233.23     1277.38     25.36 o 
   8   7   1      888.97      916.86     24.25 o 
   9   7   1     2016.42     2011.16    108.44 o 
  10   7   1       18.88       27.17     15.47 o 
  11   7   1     1304.26     1415.15     84.66 o 
  12   7   1        0.79        3.33     15.05 o 
  13   7   1      643.20      591.43     32.10 o 
 -12   8   1      112.71      117.63     22.62 o 
 -11   8   1      215.92      254.40     38.09 o 
 -10   8   1       67.80       80.24     19.79 o 
  -9   8   1      557.07      611.42    113.77 o 
  -8   8   1      600.66      679.95     21.27 o 
  -7   8   1       80.50       62.62     12.39 o 
  -6   8   1        8.88       15.31      8.85 o 
  -5   8   1     4022.68     3995.89     58.06 o 
  -4   8   1      539.20      567.62     26.29 o 
  -3   8   1      496.11      562.03     26.11 o 
  -2   8   1       11.33       18.59     11.86 o 
  -1   8   1     1915.42     1971.81    160.01 o 
   0   8   1      318.86      366.90     22.68 o 
   1   8   1       92.24       80.42     14.09 o 
   2   8   1        0.17       -7.30     10.92 o 
   3   8   1      216.13      211.79     18.88 o 
   4   8   1      924.86      917.29     75.01 o 
   5   8   1      330.63      363.41     19.12 o 
   6   8   1     1568.08     1580.59     67.23 o 
   7   8   1      122.58      143.87     12.66 o 
   8   8   1       75.78       82.24     11.83 o 
   9   8   1      665.46      616.69     30.45 o 
  10   8   1      296.14      271.80     23.85 o 
  11   8   1        1.58        0.99     15.75 o 
  12   8   1      495.80      481.04     31.37 o 
 -11   9   1     1343.78     1422.55     46.31 o 
 -10   9   1      100.08      107.61     20.35 o 
  -9   9   1      241.81      282.41     24.57 o 
  -8   9   1       79.36      108.90     16.18 o 
  -7   9   1      611.55      594.91     20.99 o 
  -6   9   1      343.39      320.40     17.25 o 
  -5   9   1       44.44       81.32     16.42 o 
  -4   9   1      659.69      611.73     29.16 o 
  -3   9   1     1660.15     1612.52     43.40 o 
  -2   9   1     2863.26     2850.51     59.74 o 
  -1   9   1       19.45       32.38     13.75 o 
   0   9   1     1393.45     1377.71     39.51 o 
   1   9   1     1112.56     1098.35     35.72 o 
   2   9   1     1714.23     1726.37     44.92 o 
   3   9   1      192.26      174.17     26.61 o 
   4   9   1      175.74      132.40     26.28 o 
   5   9   1       14.17       31.15     14.90 o 
   6   9   1     1086.66     1030.78     30.45 o 
   7   9   1       59.21       75.66     20.50 o 
   8   9   1      841.23      792.29     24.04 o 
   9   9   1      356.54      364.24     27.76 o 
  10   9   1     1098.44     1150.56     77.84 o 
  11   9   1      502.93      438.75     33.76 o 
  -9  10   1       43.33       44.22     22.79 o 
  -8  10   1      212.10      154.02     15.66 o 
  -7  10   1      188.36      212.65     18.53 o 
  -6  10   1       66.55       97.54     18.60 o 
  -5  10   1       38.25        2.60     16.34 o 
  -4  10   1      603.74      602.97     31.26 o 
  -3  10   1       21.23       24.92     15.88 o 
  -2  10   1       25.27       22.33     15.16 o 
  -1  10   1      256.11      261.52     23.49 o 
   0  10   1        0.49       -0.37     20.62 o 
   1  10   1     1069.19     1054.98     37.75 o 
   2  10   1        4.32      -20.43     13.62 o 
   3  10   1       28.42       -8.37     14.30 o 
   4  10   1      565.19      592.32     37.59 o 
   5  10   1      108.50       92.97     19.27 o 
   6  10   1     1249.67     1224.65     42.40 o 
   7  10   1       60.98       33.39     13.94 o 
   8  10   1      420.18      472.66     64.57 o 
   9  10   1       51.69       29.77     18.98 o 
  -7  11   1      909.12      955.66     35.92 o 
  -6  11   1      150.68      188.48     19.46 o 
  -5  11   1      381.21      368.44     29.03 o 
  -4  11   1      171.19      114.15     20.93 o 
  -3  11   1      765.67      792.57     70.19 o 
  -2  11   1     1636.93     1715.50     50.10 o 
  -1  11   1      572.71      556.02     32.55 o 
   0  11   1      280.50      281.27     27.44 o 
   1  11   1      635.28      594.10     43.08 o 
   2  11   1     1227.97     1230.65     52.89 o 
   3  11   1      107.63      132.32     21.64 o 
   4  11   1      397.23      443.79     30.69 o 
   5  11   1       33.68        2.30     17.76 o 
   6  11   1      308.52      296.46     37.76 o 
   7  11   1      165.88      184.66     19.51 o 
  -5  12   1      525.64      592.54     47.69 o 
  -4  12   1        1.77      -26.28     17.52 o 
  -3  12   1      187.75      135.78     23.52 o 
  -2  12   1       11.16       -0.54     17.98 o 
  -1  12   1      446.72      419.17     31.17 o 
   0  12   1        1.02      -24.50     16.34 o 
   1  12   1      105.05       84.67     20.58 o 
   2  12   1       15.36       10.71     17.87 o 
   3  12   1      420.47      431.70     32.58 o 
   4  12   1       74.34       59.78     21.39 o 
   5  12   1      388.50      370.27     31.64 o 
 -15   0   2      545.47      568.83     42.91 o 
 -14   0   2       92.80       70.52     22.62 o 
 -13   0   2     2679.19     2677.35     57.19 o 
 -12   0   2     2052.81     1944.67     75.68 o 
 -11   0   2     4550.63     4655.46     77.36 o 
 -10   0   2      179.51      157.62     15.05 o 
  -9   0   2    15855.77    15910.38    287.41 o 
  -8   0   2     1498.48     1623.67     46.90 o 
  -7   0   2     1475.14     1402.46     40.92 o 
  -6   0   2        6.83       10.64      8.32 o 
  -5   0   2    10714.29     9642.23    172.65 o 
  -3   0   2    21566.13    18030.70    305.04 o 
  -1   0   2     1207.32      717.20     14.30 o 
   3   0   2     7886.96     8204.74    103.29 o 
   4   0   2     6042.97     7109.04     73.15 o 
   5   0   2      294.79      119.32      7.03 o 
   6   0   2     2012.76     2782.96     59.83 o 
   7   0   2     1041.98      832.11     16.06 o 
   8   0   2     1064.95      851.62     22.04 o 
   9   0   2      641.91      743.16     22.88 o 
  10   0   2       66.42       74.19     11.05 o 
  11   0   2     9732.76     9241.14    129.62 o 
  12   0   2      249.67      179.63     25.28 o 
  13   0   2     1226.80      973.00     49.23 o 
  14   0   2      220.49      187.95     28.94 o 
  15   0   2      214.17      199.59     31.27 o 
 -15   1   2       13.07       11.96     14.11 o 
 -14   1   2      602.18      687.88     25.15 o 
 -13   1   2       16.86       10.70      9.12 o 
 -12   1   2      540.86      472.96     31.74 o 
 -11   1   2      701.61      632.52     20.90 o 
 -10   1   2     9061.29     9009.72    102.53 o 
  -9   1   2      350.73      333.15     15.17 o 
  -8   1   2      352.65      297.56     12.86 o 
  -7   1   2      618.72      593.96     15.36 o 
  -6   1   2      244.05      175.62     12.44 o 
  -5   1   2       12.67       47.54      3.96 o 
  -4   1   2        1.53        4.23      1.95 o 
  -2   1   2      760.20      555.89      7.92 o 
  -1   1   2       26.16      234.47     13.97 o 
   0   1   2     1901.76     1379.31     20.11 o 
   1   1   2      539.71      818.95     14.11 o 
   2   1   2     3621.89     3431.19     37.13 o 
   3   1   2     1109.20     1073.38     15.49 o 
   4   1   2     3090.77     2854.91     33.66 o 
   5   1   2       11.36       32.00      3.13 o 
   6   1   2    26806.66    26301.84    199.25 o 
   7   1   2       35.85       17.20      3.47 o 
   8   1   2      755.82      580.57     16.61 o 
   9   1   2      315.86      301.55     12.99 o 
  10   1   2     2737.59     2741.45     35.80 o 
  11   1   2     1405.89     1454.40     30.44 o 
  12   1   2      345.07      335.90     24.40 o 
  13   1   2      157.97      166.27     33.93 o 
  14   1   2      685.29      658.11     31.04 o 
  15   1   2      248.73      256.87     37.42 o 
 -15   2   2      949.89      975.76     31.18 o 
 -14   2   2        5.33       18.85     14.29 o 
 -13   2   2     3026.40     2767.69     59.16 o 
 -12   2   2      660.74      610.25     21.44 o 
 -11   2   2     4216.94     4238.84     65.36 o 
 -10   2   2      958.28      977.48     23.62 o 
  -9   2   2     4320.07     4388.06     66.03 o 
  -8   2   2      288.33      268.85      9.29 o 
  -7   2   2     4915.77     4812.23     57.17 o 
  -6   2   2     8433.93     7975.37     76.28 o 
  -5   2   2     5516.06     5604.32     46.89 o 
  -4   2   2      189.34      293.88      6.41 o 
  -3   2   2    11594.84    11386.29    101.26 o 
  -1   2   2       14.99       -5.26      3.51 o 
   0   2   2     9877.90     9606.85    428.12 o 
   1   2   2    16766.25    18119.85    539.20 o 
   2   2   2     9778.39    10029.57    173.88 o 
   3   2   2      255.08      280.21      8.59 o 
   4   2   2     4955.10     4849.72     66.17 o 
   5   2   2       23.47       11.10      2.82 o 
   6   2   2     6827.91     7111.10    140.65 o 
   7   2   2       39.09       64.23      4.73 o 
   8   2   2     6170.17     6389.75    111.49 o 
   9   2   2     2268.62     2161.92     68.45 o 
  10   2   2      774.89      776.65     45.41 o 
  11   2   2     1122.86     1036.08     40.58 o 
  12   2   2        3.17       -1.73      8.70 o 
  13   2   2     4554.23     4699.28    158.91 o 
  14   2   2      276.33      232.80     36.26 o 
  15   2   2     2923.08     2743.03     64.20 o 
 -15   3   2      186.00      229.52     23.10 o 
 -14   3   2      335.25      335.78     25.25 o 
 -13   3   2      164.68      190.84     19.75 o 
 -12   3   2      664.45      552.22     26.80 o 
 -11   3   2       13.23       22.95      9.02 o 
 -10   3   2        3.99        7.52      8.03 o 
  -9   3   2     4171.60     4275.51    110.62 o 
  -8   3   2      583.49      517.52     14.50 o 
  -7   3   2     1891.37     2004.98     42.59 o 
  -6   3   2       10.10       16.25      3.76 o 
  -5   3   2     2594.35     2470.30     29.24 o 
  -4   3   2     6500.77     6369.07     58.96 o 
  -3   3   2      680.00      849.05     11.43 o 
  -2   3   2     6169.21     7106.84     64.06 o 
  -1   3   2       69.99      152.32      6.46 o 
   0   3   2    14803.91    15359.38    453.74 o 
   1   3   2     4969.96     4583.64    218.88 o 
   2   3   2     2640.97     2679.11     65.38 o 
   3   3   2     3466.55     3175.66     91.70 o 
   4   3   2    10636.27    11793.16    152.98 o 
   5   3   2     2571.07     2460.23     80.69 o 
   6   3   2      660.28      583.06     11.73 o 
   7   3   2       60.62      135.55      6.57 o 
   8   3   2     3608.79     3523.27     84.04 o 
   9   3   2     1215.83     1222.76     24.30 o 
  10   3   2     1810.65     1861.27     41.39 o 
  11   3   2       50.26       84.78     18.13 o 
  12   3   2      152.01      156.37     17.17 o 
  13   3   2      405.18      359.94     25.78 o 
  14   3   2      662.85      573.13     42.08 o 
  15   3   2      406.90      384.23     28.54 o 
 -14   4   2       32.53       35.62     15.48 o 
 -13   4   2     1865.78     1820.90    130.57 o 
 -12   4   2      114.86      106.77     16.34 o 
 -11   4   2     1053.43     1060.18     47.74 o 
 -10   4   2      111.09      120.67     12.92 o 
  -9   4   2      784.26      767.13     20.16 o 
  -8   4   2     1674.75     1556.18     20.65 o 
  -7   4   2    10158.34    10811.83    128.29 o 
  -6   4   2     1057.59     1146.80     16.23 o 
  -5   4   2     1968.88     2032.58     24.74 o 
  -4   4   2    14028.86    14419.03    126.58 o 
  -3   4   2    16267.76    17784.43    153.65 o 
  -2   4   2     3897.64     3784.44     38.67 o 
  -1   4   2      818.90      933.09     30.94 o 
   0   4   2    25420.92    27333.13    436.94 o 
   1   4   2     2385.19     2256.71     38.11 o 
   2   4   2     4357.09     4653.38     77.60 o 
   3   4   2     6642.94     7062.61    142.49 o 
   4   4   2    20709.89    22083.53    511.34 o 
   5   4   2     1383.66     1451.21     35.67 o 
   6   4   2     2221.27     2304.58     40.11 o 
   7   4   2     1843.09     1795.27     26.94 o 
   8   4   2     3151.25     3100.26     76.73 o 
   9   4   2       90.31      101.01      8.46 o 
  10   4   2      646.85      652.89     25.75 o 
  11   4   2     2715.11     2646.16     66.53 o 
  12   4   2      241.58      263.21     35.43 o 
  13   4   2     1095.00     1006.99     79.00 o 
  14   4   2      287.33      263.64     23.52 o 
 -14   5   2       46.34       36.17     16.91 o 
 -13   5   2      847.08      927.37     35.91 o 
 -12   5   2       12.26        9.23     13.16 o 
 -11   5   2       23.22       31.00     14.97 o 
 -10   5   2      157.77      196.53     21.62 o 
  -9   5   2     2326.51     2465.47     88.25 o 
  -8   5   2       32.27       35.67      6.19 o 
  -7   5   2      114.44      119.87      7.48 o 
  -6   5   2       45.59       63.60      6.16 o 
  -5   5   2      478.45      375.79     10.33 o 
  -4   5   2      773.39      980.33     15.18 o 
  -3   5   2      383.91      524.40     12.40 o 
  -2   5   2       37.58       64.60      6.84 o 
  -1   5   2      486.73      411.12     16.93 o 
   0   5   2     1199.78     1285.72     56.05 o 
   1   5   2     1884.50     1799.64     35.28 o 
   2   5   2       22.28       18.92      5.99 o 
   3   5   2     2313.78     2325.28    105.15 o 
   4   5   2      434.18      575.93     23.97 o 
   5   5   2     2518.71     2578.26     64.83 o 
   6   5   2      150.10      158.21      8.48 o 
   7   5   2      551.10      477.03     22.09 o 
   8   5   2      917.31      856.23     21.27 o 
   9   5   2        3.78       13.86      7.06 o 
  10   5   2     1155.62     1201.08     39.92 o 
  11   5   2      135.16      137.81     16.96 o 
  12   5   2       14.80       10.98     18.96 o 
  13   5   2        2.23       15.14     14.73 o 
  14   5   2     1009.04      999.77     54.39 o 
 -13   6   2     2665.34     2669.86    135.22 o 
 -12   6   2      382.76      412.43     38.92 o 
 -11   6   2      703.46      699.18     29.85 o 
 -10   6   2     1461.44     1467.40     78.17 o 
  -9   6   2      288.42      311.54     27.61 o 
  -8   6   2       63.31       51.65      7.17 o 
  -7   6   2       18.77       10.34      6.02 o 
  -6   6   2      625.10      634.04     14.22 o 
  -5   6   2     6364.60     6323.02     57.79 o 
  -4   6   2     5430.78     5439.13     78.46 o 
  -3   6   2       88.61      101.73     11.20 o 
  -2   6   2     1119.00     1218.95     70.69 o 
  -1   6   2     8093.89     9466.96    182.13 o 
   0   6   2     4600.20     4479.52    169.82 o 
   1   6   2        3.10       -1.05      7.48 o 
   2   6   2      537.57      434.81     23.95 o 
   3   6   2        8.97       14.84     10.30 o 
   4   6   2      854.11      867.05     21.63 o 
   5   6   2     1881.22     2049.50     34.63 o 
   6   6   2     4628.86     4997.90    104.47 o 
   7   6   2     2858.16     3029.82    128.39 o 
   8   6   2      558.25      553.30     17.08 o 
   9   6   2     5689.63     5803.11    230.95 o 
  10   6   2     2229.64     2250.40    170.48 o 
  11   6   2     2223.02     2173.32    193.10 o 
  12   6   2      567.49      544.67     79.00 o 
  13   6   2      449.03      455.45     29.33 o 
 -13   7   2     1191.70     1290.44     43.66 o 
 -12   7   2      630.24      609.32     31.53 o 
 -11   7   2     1169.27     1215.57     70.69 o 
 -10   7   2      133.52      171.00     19.25 o 
  -9   7   2      900.82      895.32     76.34 o 
  -8   7   2      841.06      784.98     17.84 o 
  -7   7   2       18.63       17.00      7.09 o 
  -6   7   2      478.59      426.90     13.30 o 
  -5   7   2      200.68      241.05     10.90 o 
  -4   7   2     2351.52     2528.50     45.71 o 
  -3   7   2      644.48      718.70     55.05 o 
  -2   7   2       28.89       26.01     13.64 o 
  -1   7   2       43.80       54.51     17.13 o 
   0   7   2       35.86       23.51     11.17 o 
   1   7   2     2631.75     2652.97     75.18 o 
   2   7   2      220.73      242.79     20.79 o 
   3   7   2        4.16        1.83      9.33 o 
   4   7   2      518.15      597.55     48.17 o 
   5   7   2     9963.04     9816.56    136.51 o 
   6   7   2       23.47       23.04      9.86 o 
   7   7   2      726.62      832.29     26.03 o 
   8   7   2     2638.86     2822.84     82.34 o 
   9   7   2      482.09      486.54     18.45 o 
  10   7   2     1699.64     1742.58    140.71 o 
  11   7   2      331.80      279.91     31.60 o 
  12   7   2     1316.58     1352.72     85.49 o 
 -12   8   2       14.82      -18.44     15.53 o 
 -11   8   2      402.34      352.93     26.68 o 
 -10   8   2       12.34       15.04     14.70 o 
  -9   8   2       21.15       17.63     14.34 o 
  -8   8   2      324.88      324.14     16.33 o 
  -7   8   2     3913.90     4144.91     45.87 o 
  -6   8   2      620.50      707.96     20.32 o 
  -5   8   2        6.16        7.80      8.54 o 
  -4   8   2      543.54      552.39     25.99 o 
  -3   8   2     7780.90     8359.83    123.60 o 
  -2   8   2     5240.18     5364.29    136.39 o 
  -1   8   2      149.68      148.54     15.88 o 
   0   8   2     6930.50     6976.30    106.90 o 
   1   8   2     2794.49     3069.96     59.63 o 
   2   8   2     2358.95     2465.03    120.59 o 
   3   8   2      358.69      360.77     48.23 o 
   4   8   2     3194.74     3357.18    116.26 o 
   5   8   2     1001.25      905.05     34.52 o 
   6   8   2      343.63      302.68     20.08 o 
   7   8   2      629.92      609.01     39.30 o 
   8   8   2     1292.02     1379.21     59.54 o 
   9   8   2     2136.00     2245.17     65.73 o 
  10   8   2      349.15      351.93     26.33 o 
  11   8   2       54.18       53.46     17.73 o 
  12   8   2      768.45      825.57     89.32 o 
 -11   9   2      838.92      907.86     78.51 o 
 -10   9   2      768.78      775.91     59.54 o 
  -9   9   2       87.31       98.09     19.14 o 
  -8   9   2     1491.46     1442.67     30.67 o 
  -7   9   2       20.02       -4.76     10.00 o 
  -6   9   2     1369.72     1465.56     46.14 o 
  -5   9   2      948.15     1020.58     28.54 o 
  -4   9   2      715.09      762.97     31.28 o 
  -3   9   2      373.62      413.92     25.87 o 
  -2   9   2      221.30      191.70     26.28 o 
  -1   9   2     1099.36     1162.68     39.25 o 
   0   9   2       50.63       49.23     14.82 o 
   1   9   2     1173.96     1280.02     38.57 o 
   2   9   2        3.65        3.03     12.74 o 
   3   9   2     7080.01     7036.52    160.34 o 
   4   9   2       66.42       81.45     16.62 o 
   5   9   2        8.68      -11.19     13.15 o 
   6   9   2        3.14       -1.33     12.09 o 
   7   9   2      501.91      510.18     33.35 o 
   8   9   2       37.37       50.75     12.29 o 
   9   9   2       94.94       81.61     19.17 o 
  10   9   2     1260.70     1245.42     98.13 o 
  -9  10   2     1785.31     1820.30    132.73 o 
  -8  10   2      238.64      214.92     16.82 o 
  -7  10   2      230.78      228.53     31.13 o 
  -6  10   2      981.76      976.78     30.40 o 
  -5  10   2     4655.36     4833.09     71.30 o 
  -4  10   2      212.40      251.05     23.45 o 
  -3  10   2       72.35      104.94     18.46 o 
  -2  10   2     2543.23     2558.51     58.91 o 
  -1  10   2     1447.16     1516.52     44.69 o 
   0  10   2       12.37       12.75     14.35 o 
   1  10   2     1827.57     1816.74     48.76 o 
   2  10   2     2998.82     3058.27     65.61 o 
   3  10   2       90.20       74.40     17.36 o 
   4  10   2      550.64      544.90     43.91 o 
   5  10   2      169.43      169.93     21.41 o 
   6  10   2     5024.65     5071.40    278.60 o 
   7  10   2        5.51       25.88     16.99 o 
   8  10   2      483.59      362.71     28.33 o 
   9  10   2      169.55      169.82     24.34 o 
  -7  11   2      147.40      121.47     18.08 o 
  -6  11   2        2.68        2.72     13.79 o 
  -5  11   2      259.93      231.51     20.06 o 
  -4  11   2      671.41      694.71     34.92 o 
  -3  11   2      422.65      396.68     42.91 o 
  -2  11   2      244.33      231.38     44.74 o 
  -1  11   2      228.19      181.50     22.70 o 
   0  11   2       13.36       -5.49     15.30 o 
   1  11   2     1567.01     1633.66     49.23 o 
   2  11   2      856.34      937.44     38.57 o 
   3  11   2      324.88      313.27     27.04 o 
   4  11   2       91.77       66.12     19.87 o 
   5  11   2     1928.52     2033.40     88.49 o 
   6  11   2       73.22       76.79     20.40 o 
   7  11   2      102.71      114.51     17.79 o 
  -5  12   2       37.83        3.16     16.90 o 
  -4  12   2      477.72      510.67     33.08 o 
  -3  12   2     1038.68      978.55     42.56 o 
  -2  12   2       47.39       15.00     21.95 o 
  -1  12   2       89.55       59.05     20.22 o 
   0  12   2     1043.36     1010.98     41.63 o 
   1  12   2       55.00       28.56     18.93 o 
   2  12   2      262.04      274.50     59.05 o 
   3  12   2       26.42      -14.10     18.96 o 
   4  12   2      690.87      762.94     39.07 o 
   5  12   2       11.82       -6.25     18.67 o 
 -15   1   3      655.78      651.71     26.49 o 
 -14   1   3      294.85      327.82     46.69 o 
 -13   1   3     1698.93     1753.13     38.01 o 
 -12   1   3      523.62      533.69     21.11 o 
 -11   1   3     3337.28     3357.83     50.43 o 
 -10   1   3      146.35      122.16     11.38 o 
  -9   1   3     7047.12     7240.52     84.30 o 
  -8   1   3        8.96        5.23      5.94 o 
  -7   1   3     4882.11     4857.42     75.44 o 
  -6   1   3       70.52       61.02      7.99 o 
  -5   1   3    12758.31    12854.55    160.50 o 
  -4   1   3      123.24       58.03      3.16 o 
  -3   1   3      108.70      291.17      8.81 o 
  -2   1   3       21.38       89.51      4.30 o 
  -1   1   3       52.52      157.91      5.35 o 
   1   1   3    16966.11    16985.50    288.74 o 
   2   1   3     1489.70     1357.32     32.17 o 
   3   1   3      131.41       98.20      5.60 o 
   4   1   3    10233.99    10161.89    169.74 o 
   5   1   3      568.57      715.74     10.28 o 
   6   1   3      472.21      427.21     13.70 o 
   7   1   3       53.41      106.71      5.48 o 
   8   1   3     4425.35     4318.16     52.22 o 
   9   1   3     4197.52     4154.58     51.47 o 
  10   1   3     1884.28     1817.90     38.12 o 
  11   1   3     2066.67     1879.90     35.11 o 
  12   1   3      362.42      425.41     36.76 o 
  13   1   3      910.30      936.52     34.22 o 
  14   1   3      223.85      206.53     20.57 o 
  15   1   3      984.47     1038.83     39.16 o 
 -15   2   3       24.88       36.65     13.24 o 
 -14   2   3        0.80       -5.78     13.02 o 
 -13   2   3      496.03      423.29     26.33 o 
 -12   2   3      103.57      129.84     13.02 o 
 -11   2   3      466.11      435.69     18.62 o 
 -10   2   3      334.25      321.90     15.77 o 
  -9   2   3      207.69      186.93     15.91 o 
  -8   2   3     1077.59     1132.64     22.98 o 
  -7   2   3     2322.55     2237.87     27.56 o 
  -6   2   3      182.07      161.27      8.92 o 
  -5   2   3        0.55        7.62      4.22 o 
  -4   2   3      838.68     1009.53     12.14 o 
  -3   2   3    30686.91    27639.71    266.67 o 
  -2   2   3    11005.55    12906.53    111.34 o 
  -1   2   3    13701.09    13306.27    114.03 o 
   0   2   3     6646.90     7440.78     77.14 o 
   1   2   3     8865.46     8975.03    219.38 o 
   2   2   3     2763.97     2928.22     42.94 o 
   3   2   3     3010.75     3034.44     86.72 o 
   4   2   3      233.82      300.66     19.35 o 
   5   2   3      270.43      266.59      9.72 o 
   6   2   3     2586.86     2647.93     59.28 o 
   7   2   3      617.42      858.46     26.57 o 
   8   2   3     1972.63     1960.76     28.55 o 
   9   2   3     1323.28     1221.55     20.11 o 
  10   2   3        6.73       19.05      9.61 o 
  11   2   3     1469.30     1359.51     40.00 o 
  12   2   3      153.38      168.74     14.21 o 
  13   2   3      588.76      609.81     52.89 o 
  14   2   3        0.27      -12.06     11.88 o 
  15   2   3      414.41      402.61     64.70 o 
 -15   3   3     1981.43     2159.35    122.75 o 
 -14   3   3       32.27       36.92     23.29 o 
 -13   3   3     2604.24     2532.08     56.67 o 
 -12   3   3       55.11       90.81     12.11 o 
 -11   3   3      736.45      668.85     21.37 o 
 -10   3   3      578.69      550.73     18.93 o 
  -9   3   3     5349.33     5480.39     94.71 o 
  -8   3   3      226.18      255.06     12.66 o 
  -7   3   3     1756.42     1763.33     28.00 o 
  -6   3   3     3467.77     3587.25     33.67 o 
  -5   3   3     7305.93     7586.97     62.59 o 
  -4   3   3     4793.56     4755.00     41.18 o 
  -3   3   3     9594.37    10088.48    113.09 o 
  -1   3   3     4091.06     5275.84     57.74 o 
   0   3   3     4913.35     5838.79     98.96 o 
   1   3   3     6928.67     6864.52     73.66 o 
   2   3   3    14938.36    15639.10    391.29 o 
   3   3   3     3931.61     4239.35     73.55 o 
   4   3   3     1247.08     1042.71     20.89 o 
   5   3   3      247.10      345.45      8.71 o 
   6   3   3    18262.42    18015.20    301.60 o 
   7   3   3     2283.82     2221.02     51.35 o 
   8   3   3     1781.39     1831.18     42.78 o 
   9   3   3      316.43      354.50     15.22 o 
  10   3   3     1469.39     1580.26     77.18 o 
  11   3   3     4355.89     4272.69     73.97 o 
  12   3   3      423.59      401.48     35.76 o 
  13   3   3      143.87      149.29     22.02 o 
  14   3   3        2.37      -17.19     12.46 o 
 -14   4   3       56.01       83.80     38.09 o 
 -13   4   3       56.74       63.21     16.10 o 
 -12   4   3        3.53       17.46     12.91 o 
 -11   4   3      143.54      160.37     13.25 o 
 -10   4   3     1144.34     1119.51     33.59 o 
  -9   4   3      616.57      592.23     18.55 o 
  -8   4   3      181.99      144.64      7.55 o 
  -7   4   3     1102.15     1196.86     19.30 o 
  -6   4   3       23.70       53.13      5.20 o 
  -5   4   3      159.38      144.72      6.57 o 
  -4   4   3     4757.31     4632.45     42.15 o 
  -3   4   3        1.39       36.95      5.05 o 
  -2   4   3     1634.84     1838.43     29.62 o 
  -1   4   3       39.19       13.50      4.46 o 
   0   4   3    12965.04    13985.78    247.83 o 
   1   4   3     1432.32     1628.59     97.63 o 
   2   4   3      224.53      281.99     14.72 o 
   3   4   3      357.38      320.76     12.15 o 
   4   4   3     1058.44     1046.20     20.73 o 
   5   4   3      122.46      186.65      8.03 o 
   6   4   3      454.11      519.39     11.87 o 
   7   4   3      156.59      168.12      9.37 o 
   8   4   3        0.85       -1.98      5.52 o 
   9   4   3       43.00       44.85      7.34 o 
  10   4   3      257.16      251.91     28.28 o 
  11   4   3      291.57      284.21     26.11 o 
  12   4   3     1145.47     1050.66     57.88 o 
  13   4   3        0.69        7.32     16.63 o 
  14   4   3       34.23       25.61     21.95 o 
 -14   5   3       83.38       61.80     20.46 o 
 -13   5   3     1878.58     1795.26     48.97 o 
 -12   5   3       56.35       13.31     13.58 o 
 -11   5   3     3970.45     4086.86     93.64 o 
 -10   5   3     1982.01     1991.62     36.00 o 
  -9   5   3       82.20       54.32     10.53 o 
  -8   5   3      748.95      864.26     16.17 o 
  -7   5   3     7049.30     7196.72     70.59 o 
  -6   5   3      683.00      671.37     16.80 o 
  -5   5   3     5915.37     5729.77     79.62 o 
  -4   5   3     1694.78     1632.19     25.00 o 
  -3   5   3     5679.50     6486.04     63.23 o 
  -2   5   3     2153.09     2282.78     32.80 o 
  -1   5   3     3122.30     3205.62     52.33 o 
   0   5   3     8683.99     8621.06    131.06 o 
   1   5   3      797.22     1099.24     63.37 o 
   2   5   3     1533.87     1734.89     39.10 o 
   3   5   3      238.31      238.33     11.89 o 
   4   5   3     6836.80     6863.36    237.99 o 
   5   5   3      940.13      919.17     47.92 o 
   6   5   3     1389.94     1507.54     28.22 o 
   7   5   3      115.37      146.70     15.65 o 
   8   5   3    10805.30    10908.75    454.36 o 
   9   5   3     1131.01     1093.56     43.12 o 
  10   5   3       85.31       79.80     16.63 o 
  11   5   3      602.06      715.98     29.40 o 
  12   5   3     1269.18     1323.17     96.30 o 
  13   5   3     1567.94     1635.87     46.34 o 
  14   5   3       28.71       39.31     16.52 o 
 -13   6   3     1041.82     1141.68     51.73 o 
 -12   6   3       35.60       27.30     14.86 o 
 -11   6   3      327.60      292.07     45.74 o 
 -10   6   3       55.95       41.29     13.16 o 
  -9   6   3      163.81      161.46     13.14 o 
  -8   6   3       61.58       47.58      7.21 o 
  -7   6   3        0.10       -2.35      5.58 o 
  -6   6   3      416.94      410.87     12.07 o 
  -5   6   3     2198.93     2382.52     38.95 o 
  -4   6   3     1272.92     1406.64     29.49 o 
  -3   6   3      482.98      611.74     15.03 o 
  -2   6   3     6502.87     7218.87    237.68 o 
  -1   6   3     5076.24     5376.67    139.38 o 
   0   6   3     1480.86     1809.07     50.23 o 
   1   6   3      312.99      337.34     17.62 o 
   2   6   3      663.50      569.33     21.95 o 
   3   6   3      231.97      328.57     16.49 o 
   4   6   3      492.34      563.80     23.20 o 
   5   6   3       43.36       30.97      8.50 o 
   6   6   3       70.87       86.86     10.64 o 
   7   6   3      172.46      171.95     18.73 o 
   8   6   3      176.43      200.81     12.33 o 
   9   6   3      243.23      290.45     26.98 o 
  10   6   3      879.68      943.98     58.21 o 
  11   6   3      277.37      267.09     24.78 o 
  12   6   3       88.28      131.85     26.28 o 
  13   6   3      458.66      461.78     62.21 o 
 -13   7   3      740.90      834.62     37.09 o 
 -12   7   3      415.86      342.15     26.52 o 
 -11   7   3      171.55      173.42     22.29 o 
 -10   7   3      148.16      143.55     18.42 o 
  -9   7   3     4070.37     4055.65     73.09 o 
  -8   7   3        6.42       14.94      7.54 o 
  -7   7   3      116.21      111.61      9.07 o 
  -6   7   3      439.49      419.31     13.57 o 
  -5   7   3     5600.18     6163.44     65.66 o 
  -4   7   3     2598.67     2686.92     31.97 o 
  -3   7   3      837.29      858.93     27.40 o 
  -2   7   3     5643.08     5589.47    127.90 o 
  -1   7   3     1151.88     1033.85     29.98 o 
   0   7   3     5571.24     6062.85     93.31 o 
   1   7   3      185.58      217.04     16.93 o 
   2   7   3     2753.26     2758.94     84.66 o 
   3   7   3       30.11        8.18      9.59 o 
   4   7   3     1160.94     1162.43     27.62 o 
   5   7   3      276.20      394.88     52.45 o 
   6   7   3     4036.77     4262.36     82.93 o 
   7   7   3     2969.74     3082.31     97.84 o 
   8   7   3      466.29      563.73     28.95 o 
   9   7   3      647.42      652.85     20.90 o 
  10   7   3     1257.34     1314.43     96.64 o 
  11   7   3     2651.73     2584.12    250.65 o 
  12   7   3      293.21      255.00     26.11 o 
 -12   8   3      312.56      276.15     25.56 o 
 -11   8   3       47.28       40.44     16.86 o 
 -10   8   3      475.58      470.32     38.42 o 
  -9   8   3      166.95      145.38     18.23 o 
  -8   8   3      114.25      143.31     12.66 o 
  -7   8   3     1387.09     1430.61     24.62 o 
  -6   8   3      106.37      110.76     10.03 o 
  -5   8   3     1260.09     1268.29     25.44 o 
  -4   8   3       54.19       49.89     10.61 o 
  -3   8   3     1910.13     1846.22     43.86 o 
  -2   8   3      482.52      544.65     25.39 o 
  -1   8   3      155.89      138.29     45.74 o 
   0   8   3      638.67      636.70     65.03 o 
   1   8   3     1476.98     1564.93     48.07 o 
   2   8   3      523.71      553.39     27.44 o 
   3   8   3       21.03        5.46     13.31 o 
   4   8   3       22.77       28.44     13.55 o 
   5   8   3     1606.47     1543.24     54.59 o 
   6   8   3     1197.68     1255.75     50.88 o 
   7   8   3      720.46      801.33     34.10 o 
   8   8   3     2323.13     2243.13     73.37 o 
   9   8   3      155.99      167.30     14.21 o 
  10   8   3     1131.61     1142.81     77.18 o 
  11   8   3      142.70      141.78     43.41 o 
 -11   9   3      694.08      772.09     35.28 o 
 -10   9   3      160.48      162.12     42.41 o 
  -9   9   3      872.97      864.66     57.22 o 
  -8   9   3        2.01        1.39     10.61 o 
  -7   9   3      496.92      528.23     32.99 o 
  -6   9   3     1745.36     1804.57     38.27 o 
  -5   9   3      506.38      452.84     21.81 o 
  -4   9   3     1412.00     1437.43     47.74 o 
  -3   9   3     4200.56     4355.53     78.67 o 
  -2   9   3     1129.07     1130.90     36.53 o 
  -1   9   3      485.85      538.49     27.62 o 
   0   9   3     4369.00     4372.17     95.14 o 
   1   9   3     3486.53     3335.36    119.59 o 
   2   9   3      102.43      100.39     16.70 o 
   3   9   3       13.29      -20.23     13.49 o 
   4   9   3     1097.43     1181.29     60.21 o 
   5   9   3      182.32      241.20     37.26 o 
   6   9   3     1558.50     1682.88     38.39 o 
   7   9   3      161.25      185.68     19.07 o 
   8   9   3     1441.55     1544.86     55.46 o 
   9   9   3      542.86      578.80     30.34 o 
  10   9   3     1039.22      943.46     85.66 o 
  -9  10   3      162.81      157.02     26.28 o 
  -8  10   3      241.97      251.10     25.17 o 
  -7  10   3       70.52       77.16     15.16 o 
  -6  10   3       81.12       94.93     15.58 o 
  -5  10   3      321.82      418.53     27.51 o 
  -4  10   3      744.92      760.25     42.76 o 
  -3  10   3       84.44       67.72     17.23 o 
  -2  10   3      332.81      286.14     24.34 o 
  -1  10   3      763.55      736.31     33.05 o 
   0  10   3      138.38      134.91     19.05 o 
   1  10   3      600.95      538.60     29.63 o 
   2  10   3      306.90      320.68     26.44 o 
   3  10   3      962.67      941.88     42.58 o 
   4  10   3      345.49      297.23     25.17 o 
   5  10   3       69.30       45.50     17.29 o 
   6  10   3       72.84       50.31     19.12 o 
   7  10   3      761.70      780.03     89.32 o 
   8  10   3        8.54        1.85     12.03 o 
   9  10   3      119.33      111.90     22.69 o 
  -7  11   3     1171.05     1276.90     36.98 o 
  -6  11   3      118.05      109.71     23.30 o 
  -5  11   3      907.03     1003.21     32.70 o 
  -4  11   3      193.61      232.02     19.63 o 
  -3  11   3      533.24      503.63     44.91 o 
  -2  11   3      618.37      595.99     33.52 o 
  -1  11   3     1176.63     1074.71     40.21 o 
   0  11   3      185.98      172.50     21.99 o 
   1  11   3       32.72       24.66     16.86 o 
   2  11   3     1545.58     1579.17     48.33 o 
   3  11   3        0.84      -17.81     15.58 o 
   4  11   3      590.46      533.89     32.87 o 
   5  11   3      492.76      514.74     33.16 o 
   6  11   3      514.78      438.21     31.37 o 
   7  11   3        6.82       -5.66     32.27 o 
  -5  12   3      344.00      353.27     24.76 o 
  -4  12   3      108.69      143.05     19.27 o 
  -3  12   3       38.91       59.91     16.26 o 
  -2  12   3      920.00      863.08     39.52 o 
  -1  12   3      228.67      200.11     25.05 o 
   0  12   3       67.05       71.82     20.87 o 
   1  12   3        4.38        0.01     17.51 o 
   2  12   3        9.61       -5.66     17.29 o 
   3  12   3      523.66      573.47     36.06 o 
   4  12   3      117.75       75.79     21.84 o 
 -15   0   4      153.34      171.93     20.68 o 
 -14   0   4     1348.16     1354.90     41.74 o 
 -13   0   4       41.17       15.72     13.12 o 
 -12   0   4     2763.51     2856.23     57.94 o 
 -11   0   4      784.97      816.33     40.25 o 
 -10   0   4      364.47      344.63     28.61 o 
  -9   0   4     6241.87     6421.17    133.73 o 
  -8   0   4     5269.46     4697.70    102.12 o 
  -7   0   4     6335.04     5926.51    120.09 o 
  -6   0   4      986.57      757.11     29.27 o 
  -5   0   4    11453.58    11892.62    212.90 o 
  -2   0   4     1044.32      808.62     14.46 o 
  -1   0   4     5098.07     5168.07     91.81 o 
   0   0   4    14230.73    13855.59    236.52 o 
   2   0   4     5292.99     4866.92     68.69 o 
   3   0   4     2396.44     3112.46     43.86 o 
   4   0   4     3769.51     3843.27     53.98 o 
   5   0   4        8.03       36.34      4.30 o 
   6   0   4     9031.90     9674.49    100.66 o 
   7   0   4    10178.54    11370.75    118.14 o 
   8   0   4     2240.63     2512.56     34.83 o 
   9   0   4     1025.71      925.45     19.88 o 
  10   0   4      982.57     1015.25     43.24 o 
  11   0   4      725.78      753.12     40.58 o 
  12   0   4      223.78      254.15     28.94 o 
  13   0   4     2466.50     2594.68     82.16 o 
  14   0   4       16.77       15.63     18.30 o 
  15   0   4       21.32       11.64     20.96 o 
 -15   1   4       66.23       45.37     13.61 o 
 -14   1   4      487.86      460.26     28.09 o 
 -13   1   4        0.25        8.75     10.68 o 
 -12   1   4      156.26      200.72     16.18 o 
 -11   1   4     1274.56     1246.27     30.23 o 
 -10   1   4     1368.83     1532.04     30.13 o 
  -9   1   4     1990.47     1925.77     32.97 o 
  -8   1   4      127.98       92.12      8.77 o 
  -7   1   4     2123.17     1773.28     39.09 o 
  -6   1   4      971.74     1152.78     28.94 o 
  -5   1   4     1009.51      909.11     21.51 o 
  -4   1   4     7535.16     8356.27     73.69 o 
  -3   1   4     9703.97     9050.51    292.57 o 
  -1   1   4      386.13      126.29      4.64 o 
   0   1   4      359.44      207.98      6.96 o 
   1   1   4    13409.56    11976.11    131.96 o 
   2   1   4     2081.80     2348.90     28.40 o 
   3   1   4     1171.25     1059.02     16.51 o 
   4   1   4     1108.21     1133.60     18.12 o 
   5   1   4     1307.25     1190.37     31.98 o 
   6   1   4      423.09      343.23      7.46 o 
   7   1   4     5709.35     5839.81     58.44 o 
   8   1   4       55.73       37.22      5.47 o 
   9   1   4     2773.97     2716.14     30.00 o 
  10   1   4      168.91      159.44     11.77 o 
  11   1   4     2511.27     2251.05     49.62 o 
  12   1   4     1569.76     1466.48     41.05 o 
  13   1   4     1574.96     1432.39     42.22 o 
  14   1   4      372.40      354.78     25.76 o 
  15   1   4      363.88      387.14     28.05 o 
 -15   2   4      681.44      700.36     40.42 o 
 -14   2   4        9.42       11.66     14.16 o 
 -13   2   4     1236.51     1430.70     33.28 o 
 -12   2   4     4456.93     4675.33     65.39 o 
 -11   2   4     1178.12     1167.06     47.41 o 
 -10   2   4     3039.23     2900.00     44.23 o 
  -9   2   4     4833.54     4726.60     60.81 o 
  -8   2   4     1110.65     1041.15     22.26 o 
  -7   2   4     2256.69     2164.63     22.43 o 
  -6   2   4     9015.44     9616.60     79.14 o 
  -5   2   4     8367.69     9067.71     96.87 o 
  -4   2   4      511.20      523.06      9.47 o 
  -3   2   4      630.28      571.02      8.66 o 
  -2   2   4     1621.23     1881.27     32.47 o 
  -1   2   4    12474.00    12073.67    104.57 o 
   0   2   4     2456.81     2571.57     38.33 o 
   1   2   4    11231.48    11482.38    143.36 o 
   2   2   4      312.12      421.05     12.33 o 
   3   2   4      289.10      415.09     21.78 o 
   4   2   4     4004.31     3589.96    100.28 o 
   5   2   4      976.06      974.18     37.91 o 
   6   2   4     5723.00     5463.39    110.24 o 
   7   2   4      182.27      218.47      9.24 o 
   8   2   4    16715.12    16991.64    371.20 o 
   9   2   4      271.52      259.75     12.77 o 
  10   2   4      886.28      959.84     23.79 o 
  11   2   4     2898.56     2931.97     46.47 o 
  12   2   4      599.62      666.64     28.93 o 
  13   2   4      595.95      560.43     47.57 o 
  14   2   4      101.12      100.32     21.62 o 
  15   2   4     2035.17     2069.78     55.03 o 
 -15   3   4       62.49       67.91     18.60 o 
 -14   3   4      376.73      412.21     27.66 o 
 -13   3   4        2.59       12.83     21.62 o 
 -12   3   4       26.64       27.41     10.58 o 
 -11   3   4     1427.03     1444.33     30.76 o 
 -10   3   4        6.06       10.65      8.38 o 
  -9   3   4     2184.23     2312.12     36.81 o 
  -8   3   4      275.57      270.54     13.02 o 
  -7   3   4     1129.06      969.40     14.38 o 
  -6   3   4      686.77      682.47     11.56 o 
  -5   3   4      930.46      791.45     12.04 o 
  -4   3   4      756.37      627.95     10.31 o 
  -3   3   4     4881.40     5271.21     86.79 o 
  -2   3   4     8445.29     8423.22     67.38 o 
  -1   3   4    10777.24    10619.73    111.15 o 
   0   3   4     1623.60     1728.20     20.41 o 
   1   3   4        6.72       45.19      8.09 o 
   2   3   4      543.43      766.24     15.71 o 
   3   3   4     5746.91     6013.53     67.20 o 
   4   3   4     1880.60     2124.88     30.28 o 
   5   3   4       71.47       49.00      6.20 o 
   6   3   4       12.02       35.38     10.46 o 
   7   3   4     3878.47     4317.75    143.27 o 
   8   3   4        0.53       14.33      5.42 o 
   9   3   4     1420.13     1407.80     23.09 o 
  10   3   4      478.47      401.85     21.07 o 
  11   3   4     1899.88     1935.95    115.93 o 
  12   3   4      113.82      104.56     12.92 o 
  13   3   4       59.64       57.05     14.58 o 
  14   3   4        3.77       -0.21     13.62 o 
 -14   4   4       44.46       52.03     16.46 o 
 -13   4   4     2513.31     2528.96     72.85 o 
 -12   4   4     1031.17     1040.51     34.83 o 
 -11   4   4     1500.88     1396.97     30.33 o 
 -10   4   4      213.70      234.62     14.51 o 
  -9   4   4     1204.72     1283.17     31.33 o 
  -8   4   4        4.35       14.84      7.17 o 
  -7   4   4    15683.48    15461.97    136.80 o 
  -6   4   4      271.01      341.66      9.51 o 
  -5   4   4     7634.40     8318.04     77.13 o 
  -4   4   4     3113.69     3555.17     33.81 o 
  -3   4   4    31014.65    32904.13    248.60 o 
  -2   4   4    24925.87    26072.83    268.35 o 
  -1   4   4     1249.35     1427.27     19.24 o 
   0   4   4     6287.52     6743.02    254.98 o 
   1   4   4      146.08       76.87     11.81 o 
   2   4   4    21523.08    21992.64    503.23 o 
   3   4   4     1457.50     1742.14     46.82 o 
   4   4   4     7831.90     9098.94    170.36 o 
   5   4   4     1920.20     2139.77     46.84 o 
   6   4   4     6023.03     6034.64    201.90 o 
   7   4   4     1376.72     1270.82     46.96 o 
   8   4   4     2563.75     2640.87     57.09 o 
   9   4   4      358.33      363.85     13.75 o 
  10   4   4      119.24      126.32     29.94 o 
  11   4   4     1720.60     1638.40     41.73 o 
  12   4   4      215.80      248.48     21.26 o 
  13   4   4     1160.57     1127.32     37.24 o 
  14   4   4      605.55      585.20     31.64 o 
 -14   5   4     1376.50     1472.29     45.99 o 
 -13   5   4      945.02      979.42     77.51 o 
 -12   5   4        6.38       12.57     14.14 o 
 -11   5   4       23.35       13.03     10.02 o 
 -10   5   4      442.93      458.21     41.36 o 
  -9   5   4      190.13      219.79     13.97 o 
  -8   5   4        8.75       11.12      7.38 o 
  -7   5   4      195.83      179.41      8.70 o 
  -6   5   4       18.90        9.74      5.36 o 
  -5   5   4      323.41      358.77     10.18 o 
  -4   5   4     2198.90     2734.73     40.32 o 
  -3   5   4     2536.91     2817.11     29.34 o 
  -2   5   4      773.38      772.12     15.00 o 
  -1   5   4        1.94       -7.28     11.14 o 
   0   5   4      206.82      158.15     12.23 o 
   1   5   4      130.44      185.19     13.47 o 
   2   5   4      976.64     1216.78     41.75 o 
   3   5   4     4848.63     5304.59    149.10 o 
   4   5   4     2552.34     2738.54     40.19 o 
   5   5   4        2.96        1.94      6.60 o 
   6   5   4     5258.80     5212.08    153.70 o 
   7   5   4     1539.49     1598.50     30.33 o 
   8   5   4      724.62      763.20     27.90 o 
   9   5   4      432.94      468.53     20.41 o 
  10   5   4     2097.46     2149.61    125.24 o 
  11   5   4     1097.39     1161.41    109.28 o 
  12   5   4      416.10      448.89     51.39 o 
  13   5   4       26.09       42.39     15.81 o 
 -13   6   4     1466.44     1423.05     44.57 o 
 -12   6   4     1551.12     1571.83     97.97 o 
 -11   6   4       95.64       94.81     16.42 o 
 -10   6   4      213.84      157.24     17.30 o 
  -9   6   4     5427.32     5333.98     69.12 o 
  -8   6   4      582.74      607.58     19.66 o 
  -7   6   4       13.42       24.05      7.19 o 
  -6   6   4     1873.58     1850.66     24.43 o 
  -5   6   4    16305.55    16346.37    144.88 o 
  -4   6   4      801.73      890.97     15.93 o 
  -3   6   4      399.31      489.16     13.76 o 
  -2   6   4    16453.85    16651.58    280.42 o 
  -1   6   4    10277.77    10416.63    244.33 o 
   0   6   4     1544.39     1703.59     39.42 o 
   1   6   4       46.58       62.90     10.34 o 
   2   6   4     2862.11     2864.29    104.95 o 
   3   6   4     4908.51     4928.68     84.26 o 
   4   6   4      398.68      398.62     22.92 o 
   5   6   4      401.50      388.75     18.71 o 
   6   6   4     6623.19     6711.77    176.78 o 
   7   6   4      159.24      185.45     13.59 o 
   8   6   4     4391.61     4497.39    134.49 o 
   9   6   4      480.76      448.25     17.24 o 
  10   6   4     3664.26     3752.90     94.14 o 
  11   6   4     1832.67     1987.24    177.64 o 
  12   6   4     1321.04     1196.50     43.91 o 
  13   6   4      711.62      790.07     45.74 o 
 -13   7   4       13.99       18.50     16.89 o 
 -12   7   4      637.65      630.46     31.50 o 
 -11   7   4      224.19      189.69     20.50 o 
 -10   7   4        7.10        4.19     12.88 o 
  -9   7   4      462.92      496.19     24.41 o 
  -8   7   4     1453.66     1635.87     31.42 o 
  -7   7   4       16.43       40.77      7.50 o 
  -6   7   4       33.68       40.18      7.15 o 
  -5   7   4      470.00      512.79     14.86 o 
  -4   7   4     4299.04     4159.42     44.88 o 
  -3   7   4        4.00       -2.95      7.56 o 
  -2   7   4     1340.32     1468.73     36.58 o 
  -1   7   4       11.14       28.82     10.23 o 
   0   7   4     1111.69     1081.42     31.63 o 
   1   7   4     2919.89     2920.05    127.24 o 
   2   7   4       63.86       80.10     16.63 o 
   3   7   4      125.01      139.37     14.92 o 
   4   7   4        1.24        6.17      8.88 o 
   5   7   4      834.77      908.33     36.65 o 
   6   7   4      227.37      242.44     18.72 o 
   7   7   4     1438.14     1313.76     30.91 o 
   8   7   4       20.50       19.72      9.19 o 
   9   7   4       40.95       53.78     10.37 o 
  10   7   4      109.82       85.83     18.13 o 
  11   7   4      989.63      934.14     49.57 o 
  12   7   4      995.60     1007.83     91.15 o 
 -12   8   4       10.95        3.59     16.30 o 
 -11   8   4     1738.13     1839.39     62.37 o 
 -10   8   4       77.85      130.44     19.38 o 
  -9   8   4      164.19      139.71     18.18 o 
  -8   8   4      282.41      312.46     24.36 o 
  -7   8   4     8193.27     8383.34     81.98 o 
  -6   8   4       49.22       55.75      8.67 o 
  -5   8   4       48.95       49.21      9.45 o 
  -4   8   4     2333.75     2297.80     59.31 o 
  -3   8   4     1597.90     1699.20     40.46 o 
  -2   8   4     1849.48     1894.14     44.68 o 
  -1   8   4      399.40      352.40     21.99 o 
   0   8   4    10906.08    10991.70    175.14 o 
   1   8   4     3192.41     3409.45    191.44 o 
   2   8   4      298.56      341.39     21.97 o 
   3   8   4     1553.22     1576.55    142.71 o 
   4   8   4     7770.96     7879.70    294.90 o 
   5   8   4      220.33      218.59     16.49 o 
   6   8   4       21.81       35.91     11.76 o 
   7   8   4      116.58      125.18     16.05 o 
   8   8   4     1797.21     1850.54    109.93 o 
   9   8   4     2985.88     3119.20    110.77 o 
  10   8   4      784.65      809.14     85.82 o 
  11   8   4      680.48      657.48     33.87 o 
 -11   9   4       68.07       50.22     18.67 o 
 -10   9   4     2720.68     2666.52     61.91 o 
  -9   9   4       55.36       48.10     17.13 o 
  -8   9   4      399.06      411.02     28.77 o 
  -7   9   4      525.93      576.84     18.41 o 
  -6   9   4     1175.00     1144.35     26.90 o 
  -5   9   4       11.09       -2.55     10.98 o 
  -4   9   4      380.52      367.64     24.79 o 
  -3   9   4      523.76      508.29     21.44 o 
  -2   9   4       28.77       33.49     14.30 o 
  -1   9   4      889.09      823.58     31.97 o 
   0   9   4       43.81       12.02     13.07 o 
   1   9   4       18.60       33.86     14.06 o 
   2   9   4      162.22      175.85     18.98 o 
   3   9   4     6362.57     6364.46    283.09 o 
   4   9   4      484.60      465.86     27.26 o 
   5   9   4     1667.79     1694.35     46.22 o 
   6   9   4      623.10      579.89     47.42 o 
   7   9   4     1636.29     1636.55     71.88 o 
   8   9   4        1.29       -3.38     12.73 o 
   9   9   4       81.05       83.66     13.60 o 
  10   9   4      272.85      255.30     76.84 o 
  -9  10   4     1713.25     1849.87     74.51 o 
  -8  10   4       33.92       30.60     23.95 o 
  -7  10   4       87.04      101.62     16.05 o 
  -6  10   4      296.64      357.57     21.89 o 
  -5  10   4      957.98     1030.49     55.42 o 
  -4  10   4       15.32       10.83     12.02 o 
  -3  10   4      521.23      548.55     38.73 o 
  -2  10   4     1185.76     1201.08     39.97 o 
  -1  10   4      346.87      341.02     25.59 o 
   0  10   4       92.26      122.32     19.14 o 
   1  10   4       69.35       81.74     17.87 o 
   2  10   4     4387.82     4205.22     98.80 o 
   3  10   4      354.21      388.74     72.35 o 
   4  10   4       67.44       73.93     17.98 o 
   5  10   4       98.77       88.39     26.28 o 
   6  10   4     2202.32     2251.07    106.12 o 
   7  10   4      897.65      945.53     83.66 o 
   8  10   4       25.18       28.08     13.00 o 
   9  10   4      130.47      152.46     16.61 o 
  -7  11   4      563.30      531.89     63.59 o 
  -6  11   4       38.95       26.71     14.60 o 
  -5  11   4      144.36      113.65     17.12 o 
  -4  11   4      932.26      905.69     30.29 o 
  -3  11   4      105.50      133.20     40.10 o 
  -2  11   4        9.31        8.56     16.55 o 
  -1  11   4      100.96       69.34     18.94 o 
   0  11   4      315.81      316.05     26.81 o 
   1  11   4      608.81      561.85     31.93 o 
   2  11   4        2.70      -14.24     16.22 o 
   3  11   4       27.18        9.01     17.23 o 
   4  11   4     1263.70     1288.06     59.88 o 
   5  11   4      663.51      695.19    101.29 o 
   6  11   4      358.50      343.45     60.71 o 
   7  11   4       46.84       68.96     20.84 o 
  -5  12   4      163.86      198.92     20.95 o 
  -4  12   4     1062.96     1117.71     35.21 o 
  -3  12   4      734.72      911.41     32.77 o 
  -2  12   4       53.72       65.53     16.35 o 
  -1  12   4       26.83       20.86     18.56 o 
   0  12   4     1347.22     1231.97     45.95 o 
   1  12   4      256.30      264.42     36.92 o 
   2  12   4      140.95      131.73     30.94 o 
   3  12   4      159.95      123.31     25.78 o 
   4  12   4     1833.47     1931.37    118.42 o 
 -15   1   5      305.67      328.17     21.51 o 
 -14   1   5        6.65        4.73     11.28 o 
 -13   1   5      419.72      379.34     20.49 o 
 -12   1   5      536.41      484.02     21.05 o 
 -11   1   5     2824.91     2734.61     44.92 o 
 -10   1   5       27.70       13.27      8.51 o 
  -9   1   5     4541.87     4685.23     60.68 o 
  -8   1   5      190.53      202.39     14.82 o 
  -6   1   5      543.54      472.18     27.28 o 
  -5   1   5    12392.81    11865.83    103.47 o 
  -4   1   5      699.95      855.57     17.04 o 
  -3   1   5    16128.00    15454.33    132.39 o 
  -1   1   5    21238.39    19908.10    168.57 o 
   0   1   5    16147.31    16509.09    162.73 o 
   1   1   5      899.63      986.83     23.10 o 
   2   1   5     3332.83     3166.35     37.02 o 
   3   1   5     8750.95     9108.72     81.21 o 
   4   1   5    25173.94    26411.02    316.61 o 
   5   1   5      884.52     1005.25     15.92 o 
   6   1   5     3913.21     3625.94     30.96 o 
   7   1   5      961.39     1022.39     17.16 o 
   8   1   5     6901.46     7067.57     62.19 o 
   9   1   5     1668.52     1705.67     22.59 o 
  10   1   5     2793.78     2751.61     74.74 o 
  11   1   5      818.82      852.23     97.13 o 
  12   1   5     1869.01     1904.14     48.73 o 
  13   1   5     1913.19     1897.60     48.68 o 
  14   1   5        5.58       19.20     13.40 o 
 -15   2   5       32.58       17.40     16.10 o 
 -14   2   5        0.11       -0.70     13.87 o 
 -13   2   5       12.02       12.54     11.12 o 
 -12   2   5     1329.68     1533.71     33.34 o 
 -11   2   5      936.60      935.90     28.42 o 
 -10   2   5      707.48      752.29     21.89 o 
  -9   2   5     1103.86      930.86     41.92 o 
  -8   2   5      117.07       84.46      8.97 o 
  -7   2   5      188.52      176.71      6.57 o 
  -6   2   5     2813.37     2831.86     27.28 o 
  -5   2   5     2140.39     1991.96     20.71 o 
  -4   2   5     8395.22     8833.87     82.82 o 
  -3   2   5     2515.64     2158.03     20.93 o 
  -2   2   5     1139.53     1559.19     26.22 o 
  -1   2   5     2000.89     2466.42     26.00 o 
   0   2   5     8594.50     8442.27    107.96 o 
   1   2   5     2881.74     2893.77     67.83 o 
   2   2   5     2130.03     2641.90     33.19 o 
   3   2   5      210.60      264.38     13.15 o 
   4   2   5      133.11      132.48      7.61 o 
   5   2   5      339.63      290.33     10.95 o 
   6   2   5        0.86        5.26      4.78 o 
   7   2   5       95.07      175.34     10.61 o 
   8   2   5       11.57       18.00      5.46 o 
   9   2   5     1053.43     1118.22     20.87 o 
  10   2   5      928.43      795.23     22.04 o 
  11   2   5      277.93      289.02     16.24 o 
  12   2   5      716.38      751.61     30.46 o 
  13   2   5      390.25      387.67     39.42 o 
  14   2   5      423.84      468.74     43.41 o 
 -15   3   5      329.41      312.82     26.43 o 
 -14   3   5      624.78      589.60     30.68 o 
 -13   3   5     4508.28     4354.44     64.25 o 
 -12   3   5       99.51      137.04     13.93 o 
 -11   3   5      205.23      229.20     15.47 o 
 -10   3   5      647.74      659.13     20.08 o 
  -9   3   5     1130.54     1011.42     23.68 o 
  -8   3   5     2018.10     2041.81     33.19 o 
  -7   3   5     4297.58     3751.60     36.06 o 
  -6   3   5       44.41       97.13      5.58 o 
  -5   3   5     2909.40     2818.14     27.80 o 
  -4   3   5      752.62      704.75     11.12 o 
  -3   3   5    14664.48    15810.52    122.24 o 
  -2   3   5      812.69      829.85     13.37 o 
  -1   3   5      127.49       89.42      5.18 o 
   0   3   5      242.89      141.99      5.86 o 
   1   3   5     1741.68     1393.34     27.11 o 
   2   3   5    18968.08    19826.31    307.42 o 
   3   3   5     8999.97     9057.72    262.89 o 
   4   3   5      404.56      438.61     18.23 o 
   5   3   5     1636.38     1711.44     27.33 o 
   6   3   5    11715.42    11919.64    262.05 o 
   7   3   5     1609.95     1572.43     38.56 o 
   8   3   5     3989.71     3945.63     87.29 o 
   9   3   5      108.92      108.87      8.66 o 
  10   3   5      904.25      905.12     37.76 o 
  11   3   5     1402.71     1369.02     31.16 o 
  12   3   5      135.47      144.46     14.15 o 
  13   3   5       58.04       81.85     15.58 o 
  14   3   5       86.96      108.11     28.44 o 
 -14   4   5      105.95       89.68     18.04 o 
 -13   4   5      170.46      189.39     20.60 o 
 -12   4   5      732.49      811.57     25.30 o 
 -11   4   5        3.91       11.60      9.59 o 
 -10   4   5      242.59      229.54     14.63 o 
  -9   4   5      130.34      151.70     11.89 o 
  -8   4   5     2862.13     2752.90     40.76 o 
  -7   4   5     2973.65     2761.02     29.71 o 
  -6   4   5      906.59      957.05     14.96 o 
  -5   4   5     2107.74     1758.21     20.94 o 
  -4   4   5     3834.14     4088.59     39.19 o 
  -3   4   5    11139.37    11952.79     95.33 o 
  -2   4   5      477.58      507.75     13.53 o 
  -1   4   5     5029.70     5492.98     53.80 o 
   0   4   5        2.89        8.46      3.80 o 
   1   4   5      247.31      319.25     14.67 o 
   2   4   5     3149.12     3227.12    126.41 o 
   3   4   5       29.70       20.86      6.07 o 
   4   4   5     3731.80     3723.46     71.29 o 
   5   4   5        3.56       -0.73      5.55 o 
   6   4   5      370.06      423.26     15.35 o 
   7   4   5       28.32       46.72      6.75 o 
   8   4   5      578.52      617.64     21.32 o 
   9   4   5      116.54      125.08      9.72 o 
  10   4   5      360.33      317.42     20.82 o 
  11   4   5     2367.50     2292.17     94.14 o 
  12   4   5     2114.04     2011.85     72.19 o 
  13   4   5       35.67       22.89     13.52 o 
  14   4   5       60.92       55.76     19.96 o 
 -14   5   5       28.24       12.63     16.01 o 
 -13   5   5      817.70      889.95     75.84 o 
 -12   5   5     3897.51     3873.51     89.82 o 
 -11   5   5     2457.36     2453.01     46.96 o 
 -10   5   5      388.93      362.10     18.54 o 
  -9   5   5     4155.69     4364.73     59.16 o 
  -8   5   5        3.89        1.43      7.16 o 
  -7   5   5     3294.68     3433.42     35.89 o 
  -6   5   5      442.08      538.82     12.45 o 
  -5   5   5     5365.37     5466.24     55.52 o 
  -4   5   5     8560.07     8612.86     72.71 o 
  -3   5   5      584.14      498.61     11.17 o 
  -2   5   5     6851.96     7287.91     77.01 o 
  -1   5   5      861.21      829.53     21.86 o 
   0   5   5     4629.33     4906.73    223.38 o 
   1   5   5      333.39      265.71     20.29 o 
   2   5   5      136.19      246.57     15.16 o 
   3   5   5     9959.78     9870.37    277.23 o 
   4   5   5     7050.40     6867.07    181.70 o 
   5   5   5      902.07      996.78     41.04 o 
   6   5   5     3226.46     3411.28     49.54 o 
   7   5   5     1274.71     1268.97     64.51 o 
   8   5   5     2826.77     2779.28     73.17 o 
   9   5   5      786.69      718.66     19.20 o 
  10   5   5     1376.28     1383.70     83.66 o 
  11   5   5     1630.52     1650.66     72.85 o 
  12   5   5      225.94      199.03     53.56 o 
  13   5   5      455.01      437.18     56.55 o 
 -13   6   5       12.10       27.62     16.25 o 
 -12   6   5        6.95       11.14     14.39 o 
 -11   6   5      286.35      268.30     35.59 o 
 -10   6   5      124.89      138.22     13.47 o 
  -9   6   5      192.99      204.11     17.12 o 
  -8   6   5      280.99      232.26     14.36 o 
  -7   6   5      496.62      474.31     17.61 o 
  -6   6   5     2000.06     1891.65     24.97 o 
  -5   6   5      257.77      230.63     13.98 o 
  -4   6   5        1.00        8.43      5.25 o 
  -3   6   5      664.82      658.76     15.53 o 
  -2   6   5     7041.55     7272.60    113.51 o 
  -1   6   5     2707.85     2601.25     71.19 o 
   0   6   5     3140.76     3536.61     60.10 o 
   1   6   5      147.66      123.99     12.64 o 
   2   6   5        0.58       -7.52      8.23 o 
   3   6   5     3307.71     3084.49     77.74 o 
   4   6   5      381.94      328.20     17.46 o 
   5   6   5       10.45       12.43      9.12 o 
   6   6   5     2030.03     2383.98     94.68 o 
   7   6   5        2.41       16.37      8.88 o 
   8   6   5      166.79      153.26     14.72 o 
   9   6   5      234.30      252.07     14.39 o 
  10   6   5     2327.91     2335.75    125.58 o 
  11   6   5      184.83      185.61     36.92 o 
  12   6   5      223.13      216.11     22.11 o 
  13   6   5      564.15      521.98     86.32 o 
 -13   7   5      510.41      513.50    105.45 o 
 -12   7   5        4.63        0.07     14.55 o 
 -11   7   5      440.55      437.40     31.27 o 
 -10   7   5      681.43      682.92     29.74 o 
  -9   7   5     2051.77     2020.18     37.52 o 
  -8   7   5       91.73       78.41     13.15 o 
  -7   7   5     1293.63     1344.75     22.24 o 
  -6   7   5      371.75      366.29     13.55 o 
  -5   7   5     3012.55     3171.82     35.93 o 
  -4   7   5     2583.90     2787.81     32.85 o 
  -3   7   5     4694.10     4737.61     53.42 o 
  -2   7   5     7828.18     7937.89     92.59 o 
  -1   7   5      840.79      816.01     48.90 o 
   0   7   5     2994.02     2954.82     55.63 o 
   1   7   5     2610.19     2463.87     92.14 o 
   2   7   5     5424.25     5565.32    280.76 o 
   3   7   5      740.18      743.01     45.57 o 
   4   7   5      838.89      921.08     45.39 o 
   5   7   5      408.63      436.97     19.49 o 
   6   7   5     1652.51     1653.47     34.61 o 
   7   7   5     1234.55     1234.57     32.33 o 
   8   7   5     1211.76     1151.35     32.76 o 
   9   7   5     2902.85     3303.80    145.43 o 
  10   7   5      680.02      694.47     41.58 o 
  11   7   5     1341.64     1272.33    160.67 o 
  12   7   5       56.77       78.15     18.65 o 
 -12   8   5      638.89      727.20     34.65 o 
 -11   8   5        0.48        9.16     14.81 o 
 -10   8   5      114.74       90.42     16.93 o 
  -9   8   5      171.11      155.56     14.69 o 
  -8   8   5      526.11      507.81     20.79 o 
  -7   8   5       24.78       30.19     11.28 o 
  -6   8   5       59.76       56.44      8.90 o 
  -5   8   5       26.75       32.38      8.72 o 
  -4   8   5      160.19      149.09     17.71 o 
  -3   8   5      216.49      179.77     14.32 o 
  -2   8   5        6.78        4.92     11.23 o 
  -1   8   5      282.67      296.53     42.58 o 
   0   8   5     1067.70     1030.17     34.22 o 
   1   8   5        5.59       13.21     11.82 o 
   2   8   5       67.41       75.30     14.35 o 
   3   8   5        4.73       -3.14     11.35 o 
   4   8   5      224.21      168.07     18.69 o 
   5   8   5       29.37       26.93     11.76 o 
   6   8   5      334.33      376.41     20.43 o 
   7   8   5      220.18      182.68     16.35 o 
   8   8   5      218.81      228.25     17.92 o 
   9   8   5       59.95       78.70     12.35 o 
  10   8   5      329.08      322.26     41.75 o 
  11   8   5       64.68       37.48     22.79 o 
 -11   9   5      693.90      712.21     50.56 o 
 -10   9   5      277.46      316.02     39.59 o 
  -9   9   5      680.10      675.28     45.91 o 
  -8   9   5       18.78       50.63     19.79 o 
  -7   9   5     2300.13     2273.36     37.15 o 
  -6   9   5     1300.82     1338.23     40.14 o 
  -5   9   5     2143.98     2111.46     58.60 o 
  -4   9   5      368.30      352.13     19.19 o 
  -3   9   5     1632.29     1582.09     42.81 o 
  -2   9   5      768.38      814.84     24.82 o 
  -1   9   5     1661.87     1614.45     56.88 o 
   0   9   5      176.91      146.53     17.90 o 
   1   9   5      193.25      131.87     17.88 o 
   2   9   5     1591.09     1601.16     43.92 o 
   3   9   5      278.77      244.32     22.45 o 
   4   9   5     1715.36     1646.90     58.55 o 
   5   9   5      197.56      262.68     22.69 o 
   6   9   5      337.10      341.33     21.43 o 
   7   9   5        2.03       -4.27     12.49 o 
   8   9   5     1445.78     1383.71     61.60 o 
   9   9   5      420.04      435.02     22.95 o 
  10   9   5      625.77      686.77     35.74 o 
  -9  10   5      513.27      494.65     45.24 o 
  -8  10   5      169.01      197.93     32.93 o 
  -7  10   5        0.07        6.76     13.54 o 
  -6  10   5       50.69       42.04     13.77 o 
  -5  10   5      324.32      344.28     24.23 o 
  -4  10   5      501.41      499.96     23.44 o 
  -3  10   5       51.81       47.53     12.93 o 
  -2  10   5       63.42       37.33     12.56 o 
  -1  10   5     1035.31     1012.56     72.19 o 
   0  10   5      667.30      753.50     57.22 o 
   1  10   5      323.13      337.44     38.09 o 
   2  10   5        0.74      -14.63     14.69 o 
   3  10   5     2349.13     2326.57     57.21 o 
   4  10   5       64.84       74.83     17.56 o 
   5  10   5       99.95      109.45     24.12 o 
   6  10   5      561.88      612.00     91.15 o 
   7  10   5      332.68      297.58     26.60 o 
   8  10   5        4.29        3.87     14.70 o 
  -7  11   5      659.53      627.22     31.40 o 
  -6  11   5       53.57       62.16     17.63 o 
  -5  11   5      896.55      960.62     31.64 o 
  -4  11   5      286.93      346.38     27.19 o 
  -3  11   5      481.45      528.40     41.28 o 
  -2  11   5      346.74      352.37     21.89 o 
  -1  11   5      600.42      527.31     48.07 o 
   0  11   5      836.98      905.34     59.05 o 
   1  11   5        9.63       16.70     16.48 o 
   2  11   5     1649.56     1614.53     82.00 o 
   3  11   5       67.43       57.60     21.29 o 
   4  11   5     4377.30     4447.34     88.78 o 
   5  11   5       48.64       51.65     19.50 o 
   6  11   5     1983.78     2062.47    155.02 o 
   7  11   5      477.71      551.88     74.51 o 
  -4  12   5       50.22       53.04     19.25 o 
  -3  12   5        1.02      -20.47     13.65 o 
  -2  12   5      481.67      609.72     31.37 o 
  -1  12   5       79.24       50.06     19.74 o 
   0  12   5      155.34      146.50     23.82 o 
   1  12   5      373.98      325.84     42.25 o 
   2  12   5        8.63        4.74     17.36 o 
   3  12   5      174.26      159.12     24.17 o 
   4  12   5       69.05       82.72     22.15 o 
 -15   0   6      107.69      117.59     22.12 o 
 -14   0   6      815.53      882.51     35.40 o 
 -13   0   6      592.72      507.20     28.58 o 
 -12   0   6     1337.72     1233.47     52.23 o 
 -11   0   6     1002.73      893.83     43.58 o 
 -10   0   6      114.48      126.41     21.29 o 
  -9   0   6      921.51      999.95     41.91 o 
  -8   0   6       49.58      104.45     17.63 o 
  -7   0   6     8538.85     8898.75    171.32 o 
  -6   0   6     5480.25     5233.93    108.11 o 
  -5   0   6    26338.87    27376.20    468.71 o 
  -4   0   6      477.76      567.32     12.92 o 
  -3   0   6    24216.53    24031.39    287.78 o 
  -2   0   6     4955.62     4883.97     64.54 o 
  -1   0   6     2504.76     2490.57     36.34 o 
   0   0   6     2002.79     2141.94     46.90 o 
   1   0   6     5606.85     5482.25     70.19 o 
   2   0   6      456.18      326.99     10.78 o 
   4   0   6     1753.78     1330.08     25.48 o 
   5   0   6       19.31        0.55      3.61 o 
   6   0   6     5537.41     5318.92     59.98 o 
   7   0   6     7306.59     7317.14     99.15 o 
   8   0   6     6011.88     6178.13     70.95 o 
   9   0   6      560.49      664.21     23.20 o 
  10   0   6     1820.92     1708.16     57.88 o 
  11   0   6        5.26        3.66     13.97 o 
  12   0   6     2692.60     2801.92     83.16 o 
  13   0   6     1805.15     1720.14     65.86 o 
  14   0   6       68.15       84.83     24.28 o 
 -15   1   6      160.89      150.92     14.94 o 
 -14   1   6        3.74       19.43     11.94 o 
 -13   1   6      750.09      743.95     26.18 o 
 -12   1   6       88.89       79.53     12.79 o 
 -11   1   6       66.63       38.97     10.55 o 
 -10   1   6      691.74      600.60     20.12 o 
  -9   1   6      936.14      819.87     40.92 o 
  -8   1   6      574.88      547.52     23.29 o 
  -7   1   6     1244.64     1221.42     29.63 o 
  -6   1   6     3632.07     3435.63     55.39 o 
  -5   1   6      126.85       87.52      6.25 o 
  -4   1   6      710.58      725.63     14.34 o 
  -3   1   6       20.33       53.09      3.93 o 
  -2   1   6    26724.84    27202.01    265.10 o 
  -1   1   6     5575.04     4976.52     50.37 o 
   0   1   6       21.71        3.92      2.78 o 
   1   1   6      183.91       72.51      4.36 o 
   2   1   6     1481.54     1207.30     15.39 o 
   3   1   6     8506.47     7801.21     70.96 o 
   4   1   6     2124.24     2771.68     34.44 o 
   5   1   6     7416.54     8331.48     77.54 o 
   6   1   6     1047.77     1015.15     18.45 o 
   7   1   6     1660.20     1439.05     16.65 o 
   8   1   6      208.29      181.41      8.17 o 
   9   1   6     2208.87     2023.57     25.32 o 
  10   1   6        8.66       15.60      9.74 o 
  11   1   6     1278.92     1221.18     35.99 o 
  12   1   6        2.64       -1.11     11.05 o 
  13   1   6        1.39       -0.53     11.88 o 
  14   1   6       26.41       11.37     13.62 o 
 -15   2   6      434.89      477.59     31.13 o 
 -14   2   6      493.06      499.38     23.75 o 
 -13   2   6      920.58      915.49     28.31 o 
 -12   2   6     1016.00      942.78     26.72 o 
 -11   2   6      411.20      425.00     19.68 o 
 -10   2   6      208.28      212.67     14.17 o 
  -9   2   6     7176.30     7180.41     85.20 o 
  -8   2   6      987.94      981.03     25.55 o 
  -7   2   6     3380.61     3287.52     31.25 o 
  -6   2   6    12117.26    11930.90    109.18 o 
  -5   2   6    28798.51    27805.45    210.70 o 
  -4   2   6      527.65      709.31     10.68 o 
  -3   2   6     1175.52     1072.22     16.38 o 
  -2   2   6    18515.56    18046.42    155.05 o 
  -1   2   6    23937.25    24069.12    236.38 o 
   0   2   6     8288.01     8169.70     85.04 o 
   1   2   6      669.31      649.24     14.47 o 
   2   2   6     8157.04     7343.97    111.42 o 
   3   2   6     6799.06     5915.28     65.97 o 
   4   2   6     7079.83     8407.69     90.55 o 
   5   2   6     2321.12     2266.97     71.50 o 
   6   2   6    14392.40    15145.56    227.76 o 
   7   2   6      264.00      338.03     10.87 o 
   8   2   6     8130.80     8054.06     90.86 o 
   9   2   6      650.03      637.99     15.47 o 
  10   2   6     7064.94     7194.96     86.67 o 
  11   2   6     1062.83     1068.02     93.81 o 
  12   2   6     4155.26     3963.08     74.08 o 
  13   2   6       13.16        6.83     12.10 o 
  14   2   6      374.47      439.41     28.22 o 
 -15   3   6       64.32       88.63     19.51 o 
 -14   3   6      235.58      234.85     23.21 o 
 -13   3   6      449.30      506.18     42.16 o 
 -12   3   6      103.51      106.25     13.42 o 
 -11   3   6     1529.78     1424.41     38.23 o 
 -10   3   6      651.27      619.34     20.28 o 
  -8   3   6        1.86        0.51      6.61 o 
  -7   3   6      414.57      401.31     14.22 o 
  -6   3   6     1554.08     1512.93     20.35 o 
  -5   3   6     1989.96     2196.06     23.40 o 
  -4   3   6      565.86      625.38     10.61 o 
  -3   3   6     1098.97     1409.83     16.41 o 
  -2   3   6       10.65       25.51      4.18 o 
  -1   3   6     1612.18     1869.80     33.08 o 
   0   3   6       30.15       52.91      4.32 o 
   1   3   6     7348.31     7397.64     97.03 o 
   2   3   6     5575.74     5150.59    109.26 o 
   3   3   6     1831.84     2266.18     32.37 o 
   4   3   6      188.28      253.20     16.56 o 
   5   3   6     4217.92     4573.61    139.56 o 
   6   3   6       54.94       80.93     10.29 o 
   7   3   6     1568.88     1684.24     67.82 o 
   8   3   6       11.09        7.58      5.73 o 
   9   3   6     1844.69     1778.20     42.64 o 
  10   3   6      172.48      170.74     20.80 o 
  11   3   6     1729.65     1771.01     35.25 o 
  12   3   6      173.55      194.27     19.40 o 
  13   3   6      207.29      238.33     21.29 o 
  14   3   6       75.42       88.98     17.51 o 
 -14   4   6     1011.04     1031.38     38.37 o 
 -13   4   6      445.15      453.40     22.18 o 
 -12   4   6     1153.00     1153.98     29.62 o 
 -11   4   6     6606.42     6554.73     83.14 o 
 -10   4   6     1284.54     1202.49     27.28 o 
  -9   4   6      176.33      173.33     17.18 o 
  -8   4   6       20.01       36.46      8.10 o 
  -7   4   6     9571.08     9719.76     83.27 o 
  -6   4   6     4009.92     4057.10     38.93 o 
  -5   4   6     1634.06     1540.49     19.40 o 
  -4   4   6     1415.04     1086.57     19.98 o 
  -3   4   6    11813.53    11499.38     92.24 o 
  -2   4   6     1312.79     1210.50     26.51 o 
  -1   4   6      182.04       98.59      6.27 o 
   0   4   6    12426.03    12413.24    237.89 o 
   1   4   6     2092.71     2050.06     36.68 o 
   2   4   6     3133.45     3266.35     66.50 o 
   3   4   6     2428.51     2883.05     77.85 o 
   4   4   6     7552.91     6813.15    161.47 o 
   5   4   6     3838.37     3874.81     53.41 o 
   6   4   6    12153.21    12584.28    237.75 o 
   7   4   6       11.62        9.73      7.01 o 
   8   4   6     1663.20     1683.55     37.26 o 
   9   4   6      269.75      254.57     12.40 o 
  10   4   6      843.30      879.41     29.87 o 
  11   4   6     2247.13     2335.09    129.57 o 
  12   4   6      167.56      146.75     17.24 o 
  13   4   6       31.65       47.38     15.05 o 
  14   4   6      542.55      458.58     30.34 o 
 -14   5   6      291.84      300.89     26.45 o 
 -13   5   6     1703.19     1689.21     47.47 o 
 -12   5   6        0.62        2.70     10.82 o 
 -11   5   6       91.67       69.72     11.60 o 
 -10   5   6      230.18      227.99     15.20 o 
  -9   5   6       60.33       72.72     10.50 o 
  -8   5   6       33.30       50.04      8.81 o 
  -7   5   6     1101.75     1059.87     17.53 o 
  -6   5   6      174.30      159.60      8.18 o 
  -5   5   6       16.04       15.89      5.58 o 
  -4   5   6     1188.24      972.62     15.57 o 
  -3   5   6       24.38       40.76      6.53 o 
  -2   5   6      348.99      328.10     22.81 o 
  -1   5   6      616.27      541.14     13.14 o 
   0   5   6     1055.00     1198.28     61.17 o 
   1   5   6      186.78      233.52     17.96 o 
   2   5   6     2902.01     2904.93     91.65 o 
   3   5   6     3751.89     4054.51     63.71 o 
   4   5   6      755.00      740.98     24.34 o 
   5   5   6       42.28       61.04      8.89 o 
   6   5   6       78.37       81.53      9.99 o 
   7   5   6     1659.34     1606.56     46.84 o 
   8   5   6      353.54      324.86     30.94 o 
   9   5   6     1095.05     1089.15     71.93 o 
  10   5   6     1534.25     1497.01     81.17 o 
  11   5   6      218.22      211.46     20.10 o 
  12   5   6       27.14       19.09     22.29 o 
  13   5   6      130.96      118.42     27.28 o 
 -13   6   6      919.98      958.59     47.40 o 
 -12   6   6      630.21      683.13     31.25 o 
 -11   6   6      491.12      451.01     21.12 o 
 -10   6   6      295.49      299.44     19.85 o 
  -9   6   6     6626.04     6564.64     81.67 o 
  -8   6   6       17.21       21.23      8.98 o 
  -7   6   6      572.31      582.30     14.63 o 
  -6   6   6     1955.84     2433.92     29.20 o 
  -5   6   6     8753.27     8945.96     77.47 o 
  -4   6   6      605.52      662.52     16.45 o 
  -3   6   6      104.33      109.91      8.46 o 
  -2   6   6     6939.56     6789.17     91.17 o 
  -1   6   6      199.05      166.45     10.73 o 
   0   6   6      368.96      446.95     15.04 o 
   1   6   6      281.22      259.03     16.82 o 
   2   6   6     5534.93     5258.12    146.03 o 
   3   6   6      341.93      341.38     46.98 o 
   4   6   6     1018.29     1091.00     36.48 o 
   5   6   6      680.08      756.72     38.80 o 
   6   6   6     7178.67     7272.54    263.95 o 
   7   6   6       50.02       82.20     11.36 o 
   8   6   6     6693.89     6739.16    245.56 o 
   9   6   6     1594.38     1631.71     65.44 o 
  10   6   6       86.21       81.33     15.99 o 
  11   6   6      297.20      347.03     49.07 o 
  12   6   6     1416.51     1489.77     70.69 o 
 -12   7   6      595.82      591.88     31.05 o 
 -11   7   6        1.60       -3.01     12.68 o 
 -10   7   6       63.61       77.05     12.64 o 
  -9   7   6      306.13      355.09     26.22 o 
  -8   7   6       92.16      115.81     12.89 o 
  -7   7   6      158.46      162.33     10.25 o 
  -6   7   6      316.50      308.73     12.30 o 
  -5   7   6        6.61       14.31      6.71 o 
  -4   7   6     2036.17     2191.70     41.25 o 
  -3   7   6      636.91      581.76     16.46 o 
  -2   7   6     4858.37     4826.77     62.80 o 
  -1   7   6       14.29       15.62      7.74 o 
   0   7   6      195.53      208.71     12.57 o 
   1   7   6     3506.28     3486.57     63.15 o 
   2   7   6     1787.01     1766.61    114.10 o 
   3   7   6      102.72      162.16     19.13 o 
   4   7   6     4090.67     4277.46    303.88 o 
   5   7   6      250.90      258.30     16.45 o 
   6   7   6      262.35      300.01     17.78 o 
   7   7   6       25.29       27.00     10.95 o 
   8   7   6      873.04      820.27     26.37 o 
   9   7   6       18.93       11.84      9.56 o 
  10   7   6       26.71       34.12     15.97 o 
  11   7   6      207.16      226.35     30.10 o 
  12   7   6      448.72      388.20     28.46 o 
 -12   8   6        2.61      -34.43     22.95 o 
 -11   8   6     2051.32     2069.76     79.17 o 
 -10   8   6      781.78      654.66     45.91 o 
  -9   8   6     1019.52     1030.91     34.30 o 
  -8   8   6       20.29       24.45     14.14 o 
  -7   8   6     7048.40     7303.41     78.72 o 
  -6   8   6     1199.73     1320.55     26.20 o 
  -5   8   6     2996.64     3170.75     42.60 o 
  -4   8   6     2015.61     2141.58     33.10 o 
  -3   8   6     1658.60     1645.12     33.20 o 
  -2   8   6      496.96      498.13     21.83 o 
  -1   8   6     1841.01     1953.23     37.58 o 
   0   8   6     6040.64     5956.72    304.38 o 
   1   8   6     3704.91     3547.24    102.46 o 
   2   8   6     1020.45     1048.93     33.94 o 
   3   8   6      134.40      127.44     16.68 o 
   4   8   6     3222.79     3293.04    151.86 o 
   5   8   6      981.32      936.60     63.32 o 
   6   8   6      234.31      286.77     26.90 o 
   7   8   6      104.35       81.48     20.46 o 
   8   8   6      141.00      133.78     15.93 o 
   9   8   6      705.93      691.60     22.79 o 
  10   8   6      985.79     1039.18     66.36 o 
  11   8   6      702.49      658.34    147.86 o 
 -10   9   6     1198.32     1265.74     61.54 o 
  -9   9   6      156.20      191.61     31.93 o 
  -8   9   6      221.06      222.43     24.62 o 
  -7   9   6      117.92      125.21     20.74 o 
  -6   9   6     1223.83     1299.54     39.24 o 
  -5   9   6       13.64        0.20     10.96 o 
  -4   9   6      456.06      425.59     20.85 o 
  -3   9   6      159.89      147.07     14.56 o 
  -2   9   6        9.55        1.47      9.71 o 
  -1   9   6     3050.03     2877.78     47.41 o 
   0   9   6     1508.96     1515.08     43.91 o 
   1   9   6       10.06       24.02     15.47 o 
   2   9   6      224.28      266.79     28.77 o 
   3   9   6       11.81       19.53     14.26 o 
   4   9   6     2325.52     2355.35     55.82 o 
   5   9   6        4.72       -8.75     13.73 o 
   6   9   6      412.43      411.29     71.02 o 
   7   9   6      310.15      287.44     20.55 o 
   8   9   6     1002.56     1024.83     79.88 o 
   9   9   6      266.25      265.37     17.87 o 
  10   9   6     1261.38     1433.21    222.54 o 
  -9  10   6      489.69      473.36     44.91 o 
  -8  10   6      923.87      920.11     52.23 o 
  -7  10   6       24.87       49.71     14.35 o 
  -6  10   6     2388.55     2453.28     94.40 o 
  -5  10   6      400.04      407.30     22.26 o 
  -4  10   6       72.33       92.78     14.77 o 
  -3  10   6      152.53      169.82     16.29 o 
  -2  10   6     3644.57     3802.27     75.96 o 
  -1  10   6       42.85       41.19     12.55 o 
   0  10   6        4.90      -12.61     13.49 o 
   1  10   6     2093.74     2140.98     54.44 o 
   2  10   6     5486.22     5561.36    303.38 o 
   3  10   6        6.97       -1.47     25.61 o 
   4  10   6      688.61      703.60     33.83 o 
   5  10   6      157.89      170.13     23.62 o 
   6  10   6     1720.53     1621.09    183.96 o 
   7  10   6       70.17       71.79     18.51 o 
   8  10   6      709.91      740.64     85.74 o 
  -7  11   6      434.45      394.64     24.50 o 
  -6  11   6       33.13       57.42     15.61 o 
  -5  11   6       18.13        0.61     13.85 o 
  -4  11   6       78.89       85.40     15.74 o 
  -3  11   6        2.13      -18.22     12.15 o 
  -2  11   6      423.74      426.38     27.70 o 
  -1  11   6       64.86       74.51     17.25 o 
   0  11   6      218.94      147.96     21.84 o 
   1  11   6       32.13       43.27     18.30 o 
   2  11   6       83.90      115.78     21.22 o 
   3  11   6      240.11      252.32     25.59 o 
   4  11   6      992.81      874.54     57.55 o 
   5  11   6     1250.31     1161.79    117.43 o 
   6  11   6        7.62       22.21     18.71 o 
  -4  12   6     1642.15     1675.96     56.83 o 
  -3  12   6      905.64      837.40     31.34 o 
  -2  12   6       52.35       42.46     15.68 o 
  -1  12   6      285.71      378.19     30.45 o 
   0  12   6     2935.99     2928.32     70.51 o 
   1  12   6       11.81       15.62     18.14 o 
   2  12   6       99.19      103.00     26.94 o 
   3  12   6      321.06      379.63     59.38 o 
 -15   1   7      400.50      377.09     30.10 o 
 -14   1   7      138.42      122.78     19.84 o 
 -13   1   7      392.98      383.51     21.25 o 
 -12   1   7        9.59        2.22     10.07 o 
 -11   1   7      316.84      334.03     17.76 o 
 -10   1   7     3792.62     3908.10     94.14 o 
  -9   1   7     6558.39     6021.81     92.68 o 
  -8   1   7      444.51      407.00     30.77 o 
  -7   1   7    10520.12    10411.11    214.73 o 
  -6   1   7      653.36      532.64     13.66 o 
  -5   1   7    13398.20    13917.85    131.13 o 
  -4   1   7     5946.30     5845.78     55.12 o 
  -3   1   7     9394.35     8605.37     77.56 o 
  -2   1   7     2746.92     3138.91     44.37 o 
  -1   1   7    13114.98    13232.30    134.88 o 
   0   1   7     1962.76     1628.74     19.09 o 
   1   1   7     2417.04     2552.88     46.63 o 
   2   1   7     1235.04     1020.28     19.32 o 
   3   1   7     4190.39     4278.13     55.94 o 
   4   1   7     2211.85     2027.55     24.86 o 
   5   1   7      118.32       95.68      6.22 o 
   6   1   7    12849.63    12652.60    114.79 o 
   7   1   7      206.98      216.90      8.32 o 
   8   1   7     4433.28     4312.79     42.35 o 
   9   1   7      842.28      841.02     18.51 o 
  10   1   7     5573.00     5524.01    168.49 o 
  11   1   7      502.98      518.55     25.52 o 
  12   1   7     2209.25     2133.38    101.96 o 
  13   1   7      678.02      680.24     43.74 o 
  14   1   7     1273.00     1283.21     67.86 o 
 -15   2   7       52.49       97.25     18.45 o 
 -14   2   7      286.10      335.59     21.63 o 
 -13   2   7      429.85      477.68     22.38 o 
 -12   2   7      472.04      505.71     22.23 o 
 -11   2   7      332.73      347.44     18.40 o 
 -10   2   7     3080.41     3049.22     47.18 o 
  -9   2   7       22.31       29.56      8.65 o 
  -8   2   7       84.48      107.84     11.15 o 
  -7   2   7     1965.26     1802.75     23.59 o 
  -6   2   7     5793.21     6230.80     68.40 o 
  -5   2   7       82.71       49.23      4.42 o 
  -4   2   7        8.46       -1.04      3.01 o 
  -3   2   7     2677.55     2899.35     28.14 o 
  -2   2   7     5724.93     5738.07     54.59 o 
  -1   2   7     8930.19     9078.49     81.87 o 
   0   2   7     4312.69     4252.02     41.70 o 
   1   2   7      734.21      687.21     12.38 o 
   2   2   7       20.44       29.28      3.63 o 
   3   2   7     3578.71     3958.57     46.09 o 
   4   2   7       82.06       84.47      5.81 o 
   5   2   7     1956.88     2127.09     27.24 o 
   6   2   7        6.25       18.12      4.98 o 
   7   2   7      208.26      205.78      9.16 o 
   8   2   7        4.82        3.55      4.93 o 
   9   2   7      353.79      386.78     12.22 o 
  10   2   7      331.95      298.98     20.11 o 
  11   2   7        2.83      -10.31      9.64 o 
  12   2   7       94.11       94.18     15.61 o 
  13   2   7       41.85       38.56     13.85 o 
  14   2   7      484.89      418.30     28.28 o 
 -15   3   7       75.00       85.79     23.95 o 
 -14   3   7     1557.04     1531.31     36.98 o 
 -13   3   7      174.67      190.14     16.94 o 
 -12   3   7     4078.99     3853.26     58.42 o 
 -11   3   7     2028.36     1881.82     36.50 o 
 -10   3   7        4.39      -12.18      8.12 o 
  -9   3   7      736.94      775.08     21.67 o 
  -8   3   7     2070.14     1992.66     33.37 o 
  -7   3   7     4177.62     4067.97     38.70 o 
  -6   3   7     6194.91     5597.70     49.59 o 
  -5   3   7     1574.92     1532.26     25.64 o 
  -4   3   7       31.84       42.61      4.29 o 
  -3   3   7     6203.04     6065.12     51.43 o 
  -2   3   7    12325.57    11948.63    106.99 o 
  -1   3   7      301.36      243.05      8.01 o 
   0   3   7       10.43       15.85      3.82 o 
   1   3   7     7276.05     7127.03     99.58 o 
   2   3   7    19636.71    20216.46    203.60 o 
   3   3   7    21938.38    23415.67    382.47 o 
   4   3   7    13788.13    14397.13    241.57 o 
   5   3   7        4.23        0.72      5.33 o 
   6   3   7     7709.96     8435.85    195.03 o 
   7   3   7     1140.46     1118.26     34.86 o 
   8   3   7     4335.18     4405.23     98.28 o 
   9   3   7       20.08       43.17      6.76 o 
  10   3   7       15.34       13.98     10.12 o 
  11   3   7     1617.87     1610.53    108.44 o 
  12   3   7      143.88      134.12     17.41 o 
  13   3   7      890.00      899.05     35.04 o 
  14   3   7      291.03      270.61     24.34 o 
 -14   4   7       43.61       20.36     16.28 o 
 -13   4   7      259.84      321.18     19.73 o 
 -12   4   7     1381.17     1269.63     31.07 o 
 -11   4   7      849.80      897.15     26.07 o 
 -10   4   7      121.02      130.53     12.83 o 
  -9   4   7     1131.30     1070.93     39.10 o 
  -8   4   7      680.45      634.20     29.44 o 
  -7   4   7      513.83      519.46     15.45 o 
  -6   4   7      790.45      881.00     14.78 o 
  -5   4   7     3054.03     2590.85     27.66 o 
  -4   4   7     2591.01     2941.32     29.69 o 
  -3   4   7     1155.85     1186.72     15.96 o 
  -2   4   7      158.44      116.06      7.01 o 
  -1   4   7     3209.29     3265.85     61.17 o 
   0   4   7      299.03      276.64     21.17 o 
   1   4   7        0.43        7.47      4.40 o 
   2   4   7      299.20      325.57      9.52 o 
   3   4   7     2182.16     2193.69     41.95 o 
   4   4   7      306.55      258.42     24.79 o 
   5   4   7       49.87       11.93      7.86 o 
   6   4   7      503.91      572.21     19.20 o 
   7   4   7      900.47      899.23     22.59 o 
   8   4   7      248.74      203.88     13.36 o 
   9   4   7     1508.22     1700.68     48.93 o 
  10   4   7        5.34        8.98     20.62 o 
  11   4   7      383.54      388.54     22.74 o 
  12   4   7        6.04       -0.47     12.57 o 
  13   4   7       26.71       14.80     13.88 o 
 -14   5   7      854.08      849.56     36.47 o 
 -13   5   7      746.87      788.84     53.89 o 
 -12   5   7     1198.56     1234.87     52.08 o 
 -11   5   7      589.76      620.37     25.57 o 
 -10   5   7     1990.08     1883.09     35.65 o 
  -9   5   7     3813.90     3762.69     91.33 o 
  -8   5   7      157.00      195.50     13.00 o 
  -7   5   7      397.55      363.09     13.19 o 
  -6   5   7     1739.75     1570.02     24.44 o 
  -5   5   7     2481.38     2466.04     31.98 o 
  -4   5   7     1778.35     1833.43     24.27 o 
  -3   5   7       16.82       17.57      4.78 o 
  -2   5   7       28.39       13.98      6.10 o 
  -1   5   7    11307.07    11015.91    185.81 o 
   0   5   7     3919.66     3867.34     80.93 o 
   1   5   7       72.42       44.85      6.41 o 
   2   5   7     5315.16     5673.50    165.16 o 
   3   5   7     3213.20     3406.18    105.10 o 
   4   5   7     2262.85     2102.24     66.44 o 
   5   5   7     6975.90     7134.61    284.05 o 
   6   5   7     4381.94     4156.41    157.19 o 
   7   5   7       26.77       33.48      8.86 o 
   8   5   7     1475.53     1551.23     45.54 o 
   9   5   7      851.52      837.09     24.05 o 
  10   5   7      964.57     1047.10     61.71 o 
  11   5   7      759.34      799.54     47.24 o 
  12   5   7      141.40      119.26     18.11 o 
  13   5   7      436.86      466.59     29.50 o 
 -13   6   7       44.48       57.22     19.63 o 
 -12   6   7        8.43       12.83     11.62 o 
 -11   6   7      142.36      178.28     30.50 o 
 -10   6   7      881.77      876.11     25.10 o 
  -9   6   7      151.32      201.41     14.62 o 
  -8   6   7       70.58       66.84     10.57 o 
  -7   6   7       50.68       56.60      7.39 o 
  -6   6   7      546.13      579.35     14.18 o 
  -5   6   7     1155.98     1117.68     22.89 o 
  -4   6   7     2652.11     2715.69     30.63 o 
  -3   6   7     1164.80     1087.43     24.73 o 
  -2   6   7       22.60       20.27      6.20 o 
  -1   6   7     1118.33     1202.67     24.87 o 
   0   6   7      307.04      231.02     12.06 o 
   1   6   7     3811.97     3922.46     91.85 o 
   2   6   7      859.12      869.93     19.65 o 
   3   6   7       47.48       33.83     10.61 o 
   4   6   7       58.41       75.99     11.10 o 
   5   6   7      748.01      619.60     21.28 o 
   6   6   7      580.33      552.82     21.15 o 
   7   6   7      417.26      407.04     19.30 o 
   8   6   7     1574.91     1401.67     33.27 o 
   9   6   7       24.60       29.21     10.39 o 
  10   6   7      254.38      253.13     21.86 o 
  11   6   7      345.23      425.90     47.57 o 
  12   6   7       57.17       61.63     16.70 o 
 -12   7   7      569.12      614.74     47.57 o 
 -11   7   7      865.96      890.35     34.43 o 
 -10   7   7       13.01       11.64     10.80 o 
  -9   7   7     1258.63     1244.87     37.11 o 
  -8   7   7     1377.80     1323.17     29.57 o 
  -7   7   7     1802.80     1980.88     27.73 o 
  -6   7   7      111.20      123.39     10.39 o 
  -5   7   7     1110.35     1045.12     21.81 o 
  -4   7   7       24.39       30.41      7.60 o 
  -3   7   7      245.12      259.58     12.61 o 
  -2   7   7     1721.56     1753.20     32.20 o 
  -1   7   7      435.35      406.69     25.21 o 
   0   7   7      900.20      823.66     57.08 o 
   1   7   7      912.96      893.17     21.66 o 
   2   7   7     1543.67     1393.50     58.38 o 
   3   7   7      377.83      301.09     27.44 o 
   4   7   7      810.34      734.40     24.30 o 
   5   7   7       30.92       13.73     10.17 o 
   6   7   7       40.00       55.91     11.85 o 
   7   7   7     1053.30     1123.21     55.39 o 
   8   7   7     2343.07     2487.82     98.54 o 
   9   7   7      680.67      599.72     25.57 o 
  10   7   7       47.55       58.89     16.52 o 
  11   7   7       36.98       13.69     15.74 o 
 -11   8   7       21.06       46.90     26.28 o 
 -10   8   7      433.32      407.21     27.04 o 
  -9   8   7        1.25       14.20     14.06 o 
  -8   8   7      449.03      517.10     45.07 o 
  -7   8   7      488.11      562.20     32.17 o 
  -6   8   7      491.73      452.54     17.54 o 
  -5   8   7      533.78      514.62     19.49 o 
  -4   8   7      303.04      311.73     19.69 o 
  -3   8   7        6.63        1.32     11.45 o 
  -2   8   7     1226.89     1292.67     28.85 o 
  -1   8   7        4.98       -2.53      8.88 o 
   0   8   7      654.24      602.47     20.65 o 
   1   8   7       26.56       11.66      8.64 o 
   2   8   7      135.30      149.29     17.62 o 
   3   8   7      152.14      101.66     16.63 o 
   4   8   7      404.73      432.11     74.85 o 
   5   8   7      250.97      198.12     25.61 o 
   6   8   7       65.78       74.21     13.26 o 
   7   8   7      819.37      758.28     28.50 o 
   8   8   7       75.30       80.38     14.24 o 
   9   8   7      172.81      153.00     16.75 o 
  10   8   7        2.03       23.22     17.19 o 
 -10   9   7      149.80      189.28     33.93 o 
  -9   9   7     2045.49     1916.12     49.66 o 
  -8   9   7       13.39       15.73     14.77 o 
  -7   9   7     4391.35     4595.19     57.94 o 
  -6   9   7        0.99        1.59      9.76 o 
  -5   9   7     2122.20     2197.94     41.82 o 
  -4   9   7     1674.81     1641.95     35.39 o 
  -3   9   7     2550.24     2518.05     44.82 o 
  -2   9   7       28.31        6.86     10.28 o 
  -1   9   7       33.60       28.10     11.22 o 
   0   9   7      763.99      791.79     24.73 o 
   1   9   7     1473.64     1491.88    103.45 o 
   2   9   7     1937.75     1948.91     49.55 o 
   3   9   7      912.85      960.16     50.40 o 
   4   9   7     2794.96     2709.03     84.16 o 
   5   9   7      258.40      274.93     36.26 o 
   6   9   7     2182.00     2174.35     76.01 o 
   7   9   7       72.86       48.91     14.73 o 
   8   9   7      627.31      631.21     70.61 o 
   9   9   7        2.27       19.14     14.19 o 
  -9  10   7      682.78      693.58     49.23 o 
  -8  10   7      350.83      327.94     25.79 o 
  -7  10   7        0.07        2.55     13.04 o 
  -6  10   7       59.26       52.51     14.71 o 
  -5  10   7       50.98       76.40     14.46 o 
  -4  10   7       32.64       -2.98     11.65 o 
  -3  10   7       13.13       10.35     11.89 o 
  -2  10   7     1291.03     1379.87     33.85 o 
  -1  10   7      329.99      263.24     18.45 o 
   0  10   7        2.52       31.67     17.63 o 
   1  10   7      560.56      438.18     28.65 o 
   2  10   7      324.72      308.84     25.97 o 
   3  10   7      879.84      855.97     36.53 o 
   4  10   7      177.89      149.81     21.12 o 
   5  10   7      175.29      169.09     21.98 o 
   6  10   7       70.87       53.51     18.45 o 
   7  10   7      156.33      148.06     22.05 o 
   8  10   7        2.23       -8.06     14.35 o 
  -7  11   7      604.70      622.20     32.58 o 
  -6  11   7       18.82        6.97     14.65 o 
  -5  11   7     1200.51     1268.52     42.68 o 
  -4  11   7      317.83      293.52     21.29 o 
  -3  11   7      492.51      452.14     24.19 o 
  -2  11   7      110.47      106.69     16.09 o 
  -1  11   7      630.28      621.42     79.67 o 
   0  11   7      707.04      749.19     36.51 o 
   1  11   7        5.12      -11.67     19.13 o 
   2  11   7     1192.09     1133.22     42.78 o 
   3  11   7        2.70      -16.70     16.06 o 
   4  11   7     1078.90     1056.44     90.15 o 
   5  11   7      159.09      157.01     23.91 o 
   6  11   7     1291.74     1211.80    127.41 o 
  -3  12   7       30.72       24.41     15.21 o 
  -2  12   7      108.05       63.34     23.12 o 
  -1  12   7       43.17       41.00     19.98 o 
   0  12   7      338.78      309.13     29.25 o 
   1  12   7      137.71       90.51     21.48 o 
   2  12   7       52.14        4.92     17.98 o 
 -15   0   8     1235.38     1265.55     43.63 o 
 -14   0   8      303.98      382.17     38.25 o 
 -13   0   8     2093.67     2049.80     72.85 o 
 -12   0   8       64.07       35.93     21.62 o 
 -11   0   8     1961.90     2050.13     68.19 o 
 -10   0   8     7027.93     7214.21    154.68 o 
  -9   0   8     1605.10     1680.89     56.88 o 
  -8   0   8      776.98      911.13     39.92 o 
  -6   0   8     8261.20     7988.95    138.72 o 
  -5   0   8     8702.94     8845.59    220.88 o 
  -4   0   8      866.99      729.80     17.18 o 
  -3   0   8     7104.78     7044.45     92.38 o 
  -2   0   8       24.87       -1.93      4.55 o 
  -1   0   8    15351.52    14395.33    177.10 o 
   0   0   8      167.02      195.21      9.47 o 
   1   0   8     5364.27     4983.44     53.76 o 
   2   0   8      638.12      585.30     11.34 o 
   3   0   8    11969.00    12391.38    154.87 o 
   4   0   8     4841.24     5169.46     72.59 o 
   5   0   8     1188.71     1038.00     60.21 o 
   6   0   8      695.44      581.29     14.02 o 
   7   0   8      159.36      141.64     11.88 o 
   8   0   8     9328.32     9388.14    128.43 o 
   9   0   8     6155.65     6296.45    103.62 o 
  10   0   8     1275.66     1305.96     45.91 o 
  11   0   8     1846.45     1831.58     63.54 o 
  12   0   8     1239.92     1312.97     55.55 o 
  13   0   8     1648.81     1688.20     65.86 o 
  14   0   8     2006.22     2123.31     77.18 o 
 -15   1   8      451.71      540.68     26.17 o 
 -14   1   8        3.36      -18.33     12.22 o 
 -13   1   8      399.95      385.06     21.45 o 
 -12   1   8        3.82       20.81     11.40 o 
 -11   1   8     2142.07     2350.84     41.98 o 
 -10   1   8      668.96      654.54     55.72 o 
  -9   1   8      283.11      384.98     22.25 o 
  -8   1   8      604.02      612.31     24.11 o 
  -7   1   8        3.20       -0.50      9.17 o 
  -6   1   8       40.81       11.16      4.41 o 
  -5   1   8     4284.56     4663.75     46.08 o 
  -4   1   8     6565.70     6320.17     68.38 o 
  -3   1   8      614.03      583.72     11.21 o 
  -2   1   8       52.72       96.37      5.48 o 
  -1   1   8     9138.70     8874.88    120.13 o 
   0   1   8     7545.17     7370.82     67.47 o 
   1   1   8     8745.29     8078.88     65.19 o 
   2   1   8     2596.45     2809.04     26.48 o 
   3   1   8    11964.21    12245.80    108.56 o 
   4   1   8     1021.35     1018.99     28.52 o 
   5   1   8     8893.00     9671.54    117.81 o 
   6   1   8      477.51      391.08     14.12 o 
   7   1   8     1554.85     1438.64     19.74 o 
   8   1   8     1189.76     1186.49     19.85 o 
   9   1   8       43.09       46.56      7.34 o 
  10   1   8      650.97      664.12     18.35 o 
  11   1   8      741.85      810.46     30.34 o 
  12   1   8     1088.61     1120.06     36.81 o 
  13   1   8       13.87        6.28     12.46 o 
  14   1   8      916.90     1002.70     78.17 o 
 -15   2   8       22.02       41.03     20.96 o 
 -14   2   8     1639.16     1648.47    103.95 o 
 -13   2   8     1924.55     1894.01     60.51 o 
 -12   2   8     3479.13     3565.03     57.31 o 
 -11   2   8       93.34       82.84     12.29 o 
 -10   2   8     1056.30     1178.11     27.94 o 
  -9   2   8     4868.13     4675.90     62.20 o 
  -8   2   8      303.99      275.70     14.12 o 
  -7   2   8     1241.55     1258.02     30.95 o 
  -6   2   8       86.77      138.72      6.14 o 
  -5   2   8    15059.70    15150.08    132.14 o 
  -4   2   8     3149.56     3270.74     30.83 o 
  -3   2   8     1908.06     1550.97     24.20 o 
  -2   2   8     5128.95     6008.66     57.46 o 
  -1   2   8    14896.46    16029.28    139.80 o 
   0   2   8     1782.04     2172.85     25.02 o 
   1   2   8     8450.68     8689.67    128.05 o 
   2   2   8     2518.25     2245.69     29.82 o 
   3   2   8    10740.49    12178.69    108.54 o 
   4   2   8     5884.40     5606.17     55.76 o 
   5   2   8     4745.61     4563.21     48.23 o 
   6   2   8     9845.10     9577.61    140.30 o 
   7   2   8     1274.48     1306.19     26.07 o 
   8   2   8     4608.18     4958.88     48.40 o 
   9   2   8      121.80      142.94      8.77 o 
  10   2   8    10708.13    10453.27    224.56 o 
  11   2   8      401.73      420.81     24.69 o 
  12   2   8     1227.35     1138.72     46.24 o 
  13   2   8      235.93      239.05     22.11 o 
  14   2   8      868.59      849.58     36.11 o 
 -14   3   8      500.08      472.21     24.42 o 
 -13   3   8        0.43        9.88     12.02 o 
 -12   3   8      173.27      150.78     15.25 o 
 -11   3   8       90.36       79.86     12.46 o 
 -10   3   8       49.09       28.66      9.95 o 
  -9   3   8      514.81      478.53     18.22 o 
  -8   3   8       30.37       34.91      8.20 o 
  -7   3   8      959.88      943.83     15.00 o 
  -6   3   8      751.70      683.42     12.54 o 
  -5   3   8     7481.40     7662.03     71.83 o 
  -4   3   8      207.98      152.84      6.40 o 
  -3   3   8     2897.15     2831.85     25.30 o 
  -2   3   8     2339.41     2363.27     28.08 o 
  -1   3   8     2162.97     1684.43     21.97 o 
   0   3   8     4480.50     5397.69     61.29 o 
   1   3   8     5657.16     5278.87     64.68 o 
   2   3   8     1556.70     2093.24     31.79 o 
   3   3   8     2248.88     2649.15     52.36 o 
   4   3   8       14.68        3.24      5.55 o 
   5   3   8     2612.01     2353.80     35.89 o 
   6   3   8      226.15      149.42     10.43 o 
   7   3   8      949.88      827.11     26.26 o 
   8   3   8     2034.88     2031.52     26.85 o 
   9   3   8      213.92      235.45     14.30 o 
  10   3   8     3557.35     3696.56     56.40 o 
  11   3   8        0.68      -20.28     13.97 o 
  12   3   8      134.65      106.97     16.42 o 
  13   3   8       17.01       26.59     13.64 o 
 -14   4   8      897.78      832.66     28.94 o 
 -13   4   8        3.04        5.50     11.88 o 
 -12   4   8     1030.69     1094.92     32.03 o 
 -11   4   8     2229.79     2314.41     41.54 o 
 -10   4   8     1282.03     1253.33     28.67 o 
  -9   4   8      586.44      555.76     23.73 o 
  -8   4   8      113.46      108.40     15.36 o 
  -7   4   8     8222.14     8287.89     71.43 o 
  -6   4   8      450.04      516.75     11.82 o 
  -5   4   8      127.36       97.16      6.27 o 
  -4   4   8       22.19       17.73      4.23 o 
  -3   4   8    11462.40    11837.17     95.30 o 
  -2   4   8     1012.52      813.84     15.49 o 
  -1   4   8     1800.86     1684.45     58.10 o 
   0   4   8     2383.11     2080.31     62.27 o 
   1   4   8     6168.79     5902.99     67.35 o 
   2   4   8     9604.86    10126.13     93.48 o 
   3   4   8      192.17      153.47     10.50 o 
   4   4   8     6189.96     6364.40    186.01 o 
   5   4   8        5.65        7.47      6.76 o 
   6   4   8     5319.23     5357.99     88.28 o 
   7   4   8       42.26       69.75      9.71 o 
   8   4   8      591.67      509.07     20.57 o 
   9   4   8     2398.44     2461.26     35.69 o 
  10   4   8      602.54      658.26     17.22 o 
  11   4   8      584.30      647.88     46.57 o 
  12   4   8      139.55      173.00     19.35 o 
  13   4   8     1351.97     1174.51    105.62 o 
 -14   5   8       46.50       63.83     18.22 o 
 -13   5   8      708.82      754.35     26.50 o 
 -12   5   8       10.68       15.76     11.28 o 
 -11   5   8      433.77      451.05     20.36 o 
 -10   5   8       45.92       40.90     10.78 o 
  -9   5   8      161.73      143.06     15.06 o 
  -8   5   8     1270.10     1202.39     26.21 o 
  -7   5   8     1018.08     1132.64     19.06 o 
  -6   5   8      691.43      647.91     17.57 o 
  -5   5   8      268.08      250.78      9.67 o 
  -4   5   8      481.84      491.12     11.67 o 
  -3   5   8     1748.10     1847.95     22.47 o 
  -2   5   8       52.43       39.35      6.09 o 
  -1   5   8      540.12      510.01     15.17 o 
   0   5   8      209.49      151.73      8.38 o 
   1   5   8       63.21       49.03      6.63 o 
   2   5   8     2192.31     2125.66     54.73 o 
   3   5   8     2022.61     1909.28     43.64 o 
   4   5   8     4510.42     4275.19     90.86 o 
   5   5   8      268.97      267.59     14.84 o 
   6   5   8       66.28       86.46     15.99 o 
   7   5   8      388.91      370.62     17.51 o 
   8   5   8     2832.88     2807.78    106.05 o 
   9   5   8       24.95       22.79      8.60 o 
  10   5   8     1075.38     1148.25     43.72 o 
  11   5   8     1003.93     1140.67     37.74 o 
  12   5   8       86.28       90.69     17.46 o 
  13   5   8      135.30      131.02     26.78 o 
 -13   6   8      653.86      653.99     49.90 o 
 -12   6   8      844.31      937.24     28.89 o 
 -11   6   8      252.59      264.32     17.74 o 
 -10   6   8        6.75        9.82      9.94 o 
  -9   6   8     3177.66     3322.80     50.49 o 
  -8   6   8     1981.87     1935.15     35.02 o 
  -7   6   8      913.95      800.48     16.62 o 
  -6   6   8     1092.43     1001.52     17.94 o 
  -5   6   8     5622.51     5536.06    188.17 o 
  -4   6   8      566.33      471.68     14.94 o 
  -3   6   8      101.41       67.35      7.94 o 
  -2   6   8      459.43      457.76     26.26 o 
  -1   6   8     5125.69     5362.01    119.94 o 
   0   6   8      603.10      609.86     17.59 o 
   1   6   8       19.39       19.43      6.85 o 
   2   6   8      933.51      941.24     29.36 o 
   3   6   8     1515.17     1507.89     41.08 o 
   4   6   8     2343.30     2213.02     75.71 o 
   5   6   8       18.58       10.45      9.77 o 
   6   6   8     5038.20     4887.59    194.98 o 
   7   6   8      302.84      273.51     17.22 o 
   8   6   8     4193.50     4130.93    280.92 o 
   9   6   8        1.00       13.80     10.40 o 
  10   6   8      125.49      139.06     13.00 o 
  11   6   8       19.86       10.10     22.79 o 
  12   6   8     2293.12     2376.86    249.16 o 
 -12   7   8      220.81      225.20     35.59 o 
 -11   7   8      394.19      404.72     27.57 o 
 -10   7   8      153.25      162.43     19.37 o 
  -9   7   8       58.66       74.29     15.63 o 
  -8   7   8      128.81       81.71     15.48 o 
  -7   7   8       41.78       43.31      9.26 o 
  -6   7   8      321.85      280.54     13.70 o 
  -5   7   8       83.25       81.67      9.51 o 
  -4   7   8      648.89      644.74     17.64 o 
  -3   7   8     1756.53     1756.04     29.47 o 
  -2   7   8     2060.59     1975.49     47.15 o 
  -1   7   8      140.69      165.97     16.71 o 
   0   7   8      174.80      157.95     11.67 o 
   1   7   8      208.32      213.81     12.79 o 
   2   7   8     1274.36     1250.29     70.69 o 
   3   7   8      588.26      580.06     38.25 o 
   4   7   8     1058.55     1001.86     67.53 o 
   5   7   8       23.38       28.36     10.80 o 
   6   7   8      132.89      137.75     23.37 o 
   7   7   8       15.27       12.14     10.79 o 
   8   7   8     1835.75     1792.95    104.82 o 
   9   7   8     1396.99     1314.55     33.56 o 
  10   7   8       13.20        6.27     12.14 o 
  11   7   8       16.44       53.30     17.99 o 
 -11   8   8     2042.74     2102.36     80.50 o 
 -10   8   8     2105.10     2279.51     54.76 o 
  -9   8   8      696.72      711.67     52.39 o 
  -8   8   8      258.94      250.67     24.62 o 
  -7   8   8     2599.68     2599.09     38.91 o 
  -6   8   8     1486.01     1475.21     36.97 o 
  -5   8   8     1830.39     1769.85     30.59 o 
  -4   8   8      517.84      504.54     17.43 o 
  -3   8   8      372.57      451.05     23.92 o 
  -2   8   8       23.29       16.73      9.61 o 
  -1   8   8     1660.27     1564.46     31.53 o 
   0   8   8      758.93      746.60     22.31 o 
   1   8   8     1163.70     1069.30     49.73 o 
   2   8   8     1668.38     1616.42    117.76 o 
   3   8   8        3.57      -11.30     11.65 o 
   4   8   8     2549.79     2608.45    169.49 o 
   5   8   8      508.90      448.13     50.23 o 
   6   8   8     2412.71     2423.05    104.13 o 
   7   8   8      324.04      259.84     43.06 o 
   8   8   8       98.33      134.21     38.09 o 
   9   8   8       11.48        8.78     12.47 o 
  10   8   8     2642.29     2887.35    282.75 o 
 -10   9   8      101.63       92.03     29.77 o 
  -9   9   8      183.94      213.68     29.77 o 
  -8   9   8        5.47       21.12     15.29 o 
  -7   9   8      356.48      379.12     18.31 o 
  -6   9   8        2.25       -9.33     11.72 o 
  -5   9   8      102.23       84.03     11.67 o 
  -4   9   8       42.80       27.47     11.70 o 
  -3   9   8     1196.86     1209.39     30.18 o 
  -2   9   8        1.90        5.22     10.24 o 
  -1   9   8     5057.24     4950.82    121.99 o 
   0   9   8     3278.91     3038.35     63.74 o 
   1   9   8     1139.10     1067.70     40.42 o 
   2   9   8      667.50      672.10     32.43 o 
   3   9   8      694.61      674.46     31.53 o 
   4   9   8      380.30      338.02     61.37 o 
   5   9   8       17.82       26.83     15.57 o 
   6   9   8      341.44      315.96     56.88 o 
   7   9   8      261.39      284.09     21.01 o 
   8   9   8      280.91      336.86     31.96 o 
   9   9   8      186.91      215.56     31.28 o 
  -8  10   8     1073.16     1205.48     57.05 o 
  -7  10   8     1173.61     1014.60     30.67 o 
  -6  10   8     1760.35     1713.09     42.64 o 
  -5  10   8     1038.98     1018.07     30.46 o 
  -4  10   8       24.65       22.59     13.14 o 
  -3  10   8      567.49      694.28     37.70 o 
  -2  10   8     1903.81     1792.50     38.91 o 
  -1  10   8      774.89      725.96     43.41 o 
   0  10   8      149.60      116.00     19.14 o 
   1  10   8      294.22      270.37     24.09 o 
   2  10   8       11.54       -5.16     15.03 o 
   3  10   8     2231.74     2069.32     54.43 o 
   4  10   8      813.65      879.07     70.85 o 
   5  10   8      159.41      158.47     24.62 o 
   6  10   8      716.93      675.69     97.47 o 
   7  10   8       92.06      108.79     23.29 o 
  -6  11   8      636.33      598.06     27.56 o 
  -5  11   8       43.09       31.39     14.99 o 
  -4  11   8      102.18      109.96     16.41 o 
  -3  11   8      117.72      127.41     16.42 o 
  -2  11   8     1756.76     1754.54     52.07 o 
  -1  11   8      112.14       95.80     28.94 o 
   0  11   8        4.16        1.62     16.72 o 
   1  11   8       84.16      100.28     20.56 o 
   2  11   8     2819.16     2688.47     65.61 o 
   3  11   8       12.25       27.79     22.62 o 
   4  11   8      165.71      163.77     23.82 o 
   5  11   8      234.63      257.54     27.11 o 
  -2  12   8      332.03      320.40     29.03 o 
  -1  12   8        8.45        1.77     18.09 o 
   0  12   8      555.17      543.34     35.25 o 
   1  12   8     1237.57     1429.68     50.20 o 
 -15   1   9       13.60       20.54     14.17 o 
 -14   1   9     2291.90     2379.48     47.37 o 
 -13   1   9       24.68        4.20     12.04 o 
 -12   1   9     1479.98     1439.84     65.36 o 
 -11   1   9     1881.61     1791.55     45.63 o 
 -10   1   9     3782.15     3635.46     67.51 o 
  -9   1   9     2464.80     2428.96     50.57 o 
  -8   1   9      353.59      422.30     25.12 o 
  -7   1   9     1835.67     1874.02     40.46 o 
  -6   1   9      926.51      770.21     13.26 o 
  -5   1   9    23005.25    21898.46    217.43 o 
  -4   1   9     1423.85     1527.04     20.37 o 
  -3   1   9     2269.53     2089.05     28.28 o 
  -2   1   9      338.47      282.47     13.80 o 
  -1   1   9    10910.80    10861.45     97.36 o 
   0   1   9      167.00      285.12     11.43 o 
   1   1   9    23949.85    23985.28    269.55 o 
   2   1   9      666.51      548.48      8.23 o 
   3   1   9     2680.09     2829.99     51.04 o 
   4   1   9     5290.61     5691.27     56.41 o 
   5   1   9       97.91       63.95      8.67 o 
   6   1   9     5854.40     6103.17     62.29 o 
   7   1   9      181.35      205.61      9.32 o 
   8   1   9     3875.32     4060.66     47.48 o 
   9   1   9     1160.71     1183.22     22.94 o 
  10   1   9     1381.26     1295.40     26.36 o 
  11   1   9       36.52       31.19     15.80 o 
  12   1   9     1812.58     1917.23     48.45 o 
  13   1   9      125.82      149.91     18.80 o 
  14   1   9     1092.69      985.50     38.56 o 
 -15   2   9      215.96      266.39     20.83 o 
 -14   2   9      388.83      354.53     21.93 o 
 -13   2   9     1194.55     1144.29     31.68 o 
 -12   2   9        1.33        6.75     11.06 o 
 -11   2   9       88.84       93.51     13.10 o 
 -10   2   9       10.98       18.15      9.27 o 
  -9   2   9      144.40      151.11     12.46 o 
  -8   2   9      195.04      196.03     12.59 o 
  -7   2   9       28.34       18.08     10.14 o 
  -6   2   9     1233.59     1405.36     17.81 o 
  -5   2   9     5670.40     6087.28     67.97 o 
  -4   2   9      237.18      282.45     16.32 o 
  -3   2   9     1701.67     1720.91     53.54 o 
  -2   2   9     1127.44     1236.36     18.12 o 
  -1   2   9     1110.13      957.87     15.39 o 
   0   2   9      419.21      475.73     10.55 o 
   1   2   9     3004.52     3229.37     42.49 o 
   2   2   9      139.23      176.79      6.21 o 
   3   2   9      558.21      670.19     13.25 o 
   4   2   9     1380.94     1493.26     22.76 o 
   5   2   9      658.70      689.27     15.09 o 
   6   2   9       12.45       15.70      5.38 o 
   7   2   9       22.66       15.07      5.79 o 
   8   2   9        7.87       17.85      5.58 o 
   9   2   9     5286.87     5475.78    101.65 o 
  10   2   9      742.77      756.07     20.05 o 
  11   2   9       89.15       74.37     14.22 o 
  12   2   9       10.05       16.64     12.54 o 
  13   2   9      368.87      441.08     28.11 o 
 -14   3   9      522.92      563.66     27.79 o 
 -13   3   9      276.37      294.94     19.57 o 
 -12   3   9     2110.70     2105.40     41.54 o 
 -11   3   9      845.26      805.68     30.81 o 
 -10   3   9      595.22      683.45     22.18 o 
  -9   3   9      443.65      428.36     24.20 o 
  -8   3   9     2209.61     1982.81     33.90 o 
  -7   3   9     7811.28     7582.05     86.99 o 
  -6   3   9      416.95      429.01     10.61 o 
  -5   3   9      564.89      589.35     11.54 o 
  -4   3   9      507.58      486.86     13.99 o 
  -3   3   9    13390.22    12723.78    132.64 o 
  -2   3   9       15.46       16.27      4.63 o 
  -1   3   9     1620.21     1477.95     21.03 o 
   0   3   9     3616.86     3952.61     79.56 o 
   1   3   9     1126.20     1091.09     16.78 o 
   2   3   9     2374.78     2400.38     28.33 o 
   3   3   9     8369.08     8452.73    188.07 o 
   4   3   9     4798.28     4466.48     47.85 o 
   5   3   9      111.64      128.95      9.04 o 
   6   3   9     7419.92     7444.25    145.82 o 
   7   3   9     1170.93     1116.02     21.57 o 
   8   3   9      592.23      696.55     18.41 o 
   9   3   9      569.91      609.37     15.94 o 
  10   3   9      376.17      440.73     24.25 o 
  11   3   9     1030.35      936.28     33.52 o 
  12   3   9     1270.55     1248.19     39.75 o 
  13   3   9      657.11      636.17     31.74 o 
 -14   4   9        7.35       -0.03     14.67 o 
 -13   4   9       45.28       42.18     13.20 o 
 -12   4   9      826.61      801.85     28.03 o 
 -11   4   9      126.67       95.15     12.75 o 
 -10   4   9      151.27      174.87     14.26 o 
  -9   4   9     1218.66     1176.81     26.53 o 
  -8   4   9       24.93       30.79      8.19 o 
  -7   4   9      399.47      342.81     17.33 o 
  -6   4   9     4308.53     4048.75     39.70 o 
  -5   4   9      157.46      207.49     13.55 o 
  -4   4   9      144.48       72.53      5.47 o 
  -3   4   9     1804.97     1886.79     21.57 o 
  -2   4   9      501.29      382.79     11.40 o 
  -1   4   9      940.61      963.90     17.06 o 
   0   4   9    18315.56    18834.23    170.31 o 
   1   4   9        0.15        1.12      4.38 o 
   2   4   9      429.53      426.58     12.30 o 
   3   4   9      106.47      150.77     10.88 o 
   4   4   9      594.80      527.16     19.78 o 
   5   4   9       34.22       24.76      7.72 o 
   6   4   9      172.96      129.96     23.50 o 
   7   4   9       31.07       22.79      8.12 o 
   8   4   9     4059.34     3861.84     87.96 o 
   9   4   9      445.36      563.18     16.03 o 
  10   4   9        1.56       13.55      8.01 o 
  11   4   9       12.16       15.28     12.41 o 
  12   4   9       16.66       34.99     14.11 o 
  13   4   9       50.40       31.38     14.97 o 
 -13   5   9      838.45      780.33     27.19 o 
 -12   5   9      591.60      522.45     22.92 o 
 -11   5   9      291.09      284.08     17.90 o 
 -10   5   9     3477.59     3395.12     51.94 o 
  -9   5   9     4721.62     4674.59     63.40 o 
  -8   5   9      823.96      745.64     41.59 o 
  -7   5   9     2448.44     2411.97     28.84 o 
  -6   5   9      658.57      648.44     14.03 o 
  -5   5   9     3746.05     3502.52     41.68 o 
  -4   5   9     1292.88     1278.42     22.18 o 
  -3   5   9     4239.59     4222.81     47.17 o 
  -2   5   9       31.65       23.68      6.01 o 
  -1   5   9     2070.87     2289.26     36.35 o 
   0   5   9      950.37      916.17     29.18 o 
   1   5   9     9282.00     8945.41    221.20 o 
   2   5   9    11222.92    10924.63    149.45 o 
   3   5   9     1065.20      830.04     22.44 o 
   4   5   9      774.47     1001.90     24.83 o 
   5   5   9     2853.61     2865.90     69.52 o 
   6   5   9     5940.55     5863.18    193.16 o 
   7   5   9      427.66      462.80     20.72 o 
   8   5   9      219.11      214.26     25.57 o 
   9   5   9      549.26      550.02     28.42 o 
  10   5   9     4703.47     4654.52    115.07 o 
  11   5   9      188.29      223.33     16.89 o 
  12   5   9      551.06      583.72     44.41 o 
 -13   6   9        2.27       23.09     17.76 o 
 -12   6   9       13.01       22.20     17.13 o 
 -11   6   9        3.07        2.00     14.11 o 
 -10   6   9      311.00      291.28     22.65 o 
  -9   6   9       27.81      144.68     18.20 o 
  -8   6   9     1098.79     1095.92     62.37 o 
  -7   6   9      233.96      216.73     16.66 o 
  -6   6   9      222.94      220.88     11.83 o 
  -5   6   9     1921.56     1745.06     27.69 o 
  -4   6   9     3008.16     2964.08     38.24 o 
  -3   6   9      937.31      993.48     20.18 o 
  -2   6   9       87.14      129.69      9.27 o 
  -1   6   9     1368.48     1385.90     23.25 o 
   0   6   9      661.34      677.04     18.44 o 
   1   6   9     1207.82     1025.91     22.27 o 
   2   6   9      557.32      550.81     30.60 o 
   3   6   9       62.93      139.77     27.78 o 
   4   6   9        3.98        9.82      9.15 o 
   5   6   9     4972.37     5068.41    141.71 o 
   6   6   9      440.34      472.18     21.00 o 
   7   6   9      924.99     1004.48     61.76 o 
   8   6   9      160.67      178.72     15.61 o 
   9   6   9       12.15       17.15     11.15 o 
  10   6   9       83.99       75.06     11.20 o 
  11   6   9      537.99      662.97     42.58 o 
  12   6   9       62.02       96.80     27.94 o 
 -12   7   9       93.70      126.45     20.84 o 
 -11   7   9      491.22      443.25     28.56 o 
 -10   7   9       22.94       40.86     15.63 o 
  -9   7   9      440.90      501.37     27.46 o 
  -8   7   9     1299.43     1209.55     46.40 o 
  -7   7   9     2307.78     2384.03     35.61 o 
  -6   7   9      509.04      599.21     18.13 o 
  -5   7   9      524.02      555.19     17.36 o 
  -4   7   9     1079.64     1149.95     23.49 o 
  -3   7   9     1047.74      925.36     26.63 o 
  -2   7   9      179.92      158.66     10.95 o 
  -1   7   9     6958.38     6418.15     99.34 o 
   0   7   9     1303.92     1331.26     30.90 o 
   1   7   9      826.41      895.38     50.06 o 
   2   7   9     1466.72     1371.91    118.09 o 
   3   7   9     3144.07     2984.37     75.18 o 
   4   7   9     6936.96     6728.73    387.21 o 
   5   7   9      344.28      349.99     26.26 o 
   6   7   9     1540.76     1606.85     51.00 o 
   7   7   9      462.57      494.74     22.91 o 
   8   7   9     3351.92     3207.97     58.54 o 
   9   7   9       34.35       28.15     12.25 o 
  10   7   9      461.41      534.86     32.06 o 
  11   7   9      918.24     1001.18    118.92 o 
 -11   8   9      161.53      139.15     41.08 o 
 -10   8   9      957.22      990.12     39.25 o 
  -9   8   9       20.51       10.25     14.92 o 
  -8   8   9        2.33      -10.94     23.95 o 
  -7   8   9        1.06       -4.20      9.63 o 
  -6   8   9      558.72      556.76     24.68 o 
  -5   8   9        0.07       -0.87      8.53 o 
  -4   8   9      183.24      136.50     11.73 o 
  -3   8   9       65.82       79.15      9.91 o 
  -2   8   9      362.67      288.08     16.40 o 
  -1   8   9      294.49      331.77     17.15 o 
   0   8   9      243.96      182.83     18.65 o 
   1   8   9       88.68      119.48     27.61 o 
   2   8   9      626.40      640.24     30.77 o 
   3   8   9      125.60      121.42     17.39 o 
   4   8   9      109.28       81.65     16.32 o 
   5   8   9       48.90       35.50     14.62 o 
   6   8   9     1562.15     1474.00     43.68 o 
   7   8   9       91.46       46.27     13.70 o 
   8   8   9       89.23       89.91     15.28 o 
   9   8   9      399.92      432.62     23.68 o 
  10   8   9       39.40       37.86     21.73 o 
 -10   9   9       79.26       83.65     19.85 o 
  -9   9   9     1889.57     1946.10     98.30 o 
  -8   9   9      462.60      472.21     29.36 o 
  -7   9   9     2494.44     2393.75     45.05 o 
  -6   9   9       20.41      125.73     18.22 o 
  -5   9   9      735.77      702.67     21.40 o 
  -4   9   9      115.33      129.46     14.47 o 
  -3   9   9       56.79       97.41     13.56 o 
  -2   9   9      141.32      178.22     15.37 o 
  -1   9   9       11.62       -3.94     10.20 o 
   0   9   9       22.65       21.91     15.10 o 
   1   9   9       27.42       23.45     15.63 o 
   2   9   9       39.38       58.41     22.95 o 
   3   9   9      490.63      491.28     55.39 o 
   4   9   9      709.94      712.95     90.48 o 
   5   9   9      780.26      801.30     77.01 o 
   6   9   9     1096.01     1166.11     72.85 o 
   7   9   9      114.36      120.18     17.41 o 
   8   9   9      448.20      446.55     32.11 o 
   9   9   9       90.98       73.67     28.90 o 
  -8  10   9        1.68       24.53     17.70 o 
  -7  10   9      189.62      227.64     23.29 o 
  -6  10   9      230.57      214.83     18.74 o 
  -5  10   9        0.17       -6.73     11.94 o 
  -4  10   9      913.61      855.21     28.05 o 
  -3  10   9      135.92       75.83     14.02 o 
  -2  10   9      254.19      298.81     20.41 o 
  -1  10   9      498.12      452.71     29.70 o 
   0  10   9     1369.12     1387.57     78.84 o 
   1  10   9      428.91      375.61     37.26 o 
   2  10   9       53.34       39.59     16.76 o 
   3  10   9      683.69      587.08     57.22 o 
   4  10   9      517.60      515.66     47.40 o 
   5  10   9      124.13      134.58     21.60 o 
   6  10   9       87.57       82.76     19.79 o 
   7  10   9      597.50      633.04     72.19 o 
  -6  11   9       19.08       14.82     14.67 o 
  -5  11   9     1198.42     1203.73     35.06 o 
  -4  11   9       56.94       45.73     18.93 o 
  -3  11   9      164.32      157.82     17.77 o 
  -2  11   9       11.30        9.31     17.64 o 
  -1  11   9      340.88      379.43     29.49 o 
   0  11   9       72.76      109.80     20.89 o 
   1  11   9     2225.97     2103.36     57.73 o 
   2  11   9      414.05      448.31     84.33 o 
   3  11   9      250.56      258.28     26.27 o 
   4  11   9      349.90      299.46     28.31 o 
   5  11   9      234.93      245.20     26.77 o 
 -15   0  10      554.18      581.43     34.33 o 
 -14   0  10     3407.69     3430.56    111.94 o 
 -13   0  10       31.57        2.33     22.95 o 
 -12   0  10      222.33      223.54     31.60 o 
 -11   0  10     7059.63     6719.22    152.69 o 
 -10   0  10     1924.39     2062.44     68.86 o 
  -9   0  10      396.63      342.96     31.93 o 
  -8   0  10     4649.32     4388.00    104.12 o 
  -7   0  10     7122.32     7332.30    151.02 o 
  -6   0  10    20264.38    20068.02    247.49 o 
  -5   0  10     1099.20     1220.14     25.81 o 
  -4   0  10     2175.43     2031.69     35.57 o 
  -3   0  10     3255.02     2785.70     53.56 o 
  -2   0  10     2669.27     2410.88     39.75 o 
  -1   0  10     7322.44     7744.46    101.94 o 
   0   0  10      423.46      276.73     15.80 o 
   1   0  10    27671.79    28165.93    274.32 o 
   2   0  10    10410.46    10840.23    133.13 o 
   3   0  10    19127.93    19648.41    240.67 o 
   4   0  10    14624.72    14958.00    188.13 o 
   5   0  10      112.02      106.36     10.15 o 
   6   0  10      737.72      767.29     23.33 o 
   7   0  10      921.10      833.03     37.76 o 
   8   0  10     4820.06     4979.62     78.67 o 
   9   0  10     4272.26     4163.29     70.45 o 
  10   0  10       55.81       55.90     12.23 o 
  11   0  10      976.87      941.07     46.24 o 
  12   0  10      517.60      526.59     38.92 o 
  13   0  10     1638.93     1654.61     65.86 o 
 -15   1  10      279.74      364.44     23.65 o 
 -14   1  10        0.32       18.89     13.78 o 
 -13   1  10      570.61      571.42     25.61 o 
 -12   1  10     2309.34     2361.38     92.73 o 
 -11   1  10      765.03      780.66     31.99 o 
 -10   1  10       11.17       16.96     13.29 o 
  -9   1  10      818.87      879.42     30.58 o 
  -8   1  10      836.33      749.82     26.66 o 
  -7   1  10      954.27     1084.70     30.33 o 
  -6   1  10        2.64       -2.86      4.66 o 
  -5   1  10      541.40      418.20     13.11 o 
  -4   1  10      207.67      218.21      9.65 o 
  -3   1  10      215.91      208.45     12.34 o 
  -2   1  10       77.34      105.47      6.42 o 
  -1   1  10     4457.27     4709.75     47.38 o 
   0   1  10      310.47      368.24      9.77 o 
   1   1  10     2552.63     3041.11     47.70 o 
   2   1  10      183.59      193.75      5.80 o 
   3   1  10      611.48      614.01     12.84 o 
   4   1  10     2865.81     2671.14     31.90 o 
   5   1  10     2355.69     2316.53     29.77 o 
   6   1  10       87.19       71.17      7.08 o 
   7   1  10       88.61       76.43      7.68 o 
   8   1  10     1348.94     1386.48     24.61 o 
   9   1  10       87.05       76.72      8.83 o 
  10   1  10     1087.99     1205.22     24.51 o 
  11   1  10      157.26      229.00     39.09 o 
  12   1  10      707.31      670.72     30.46 o 
  13   1  10      239.40      249.27     22.69 o 
 -14   2  10      683.93      602.34     26.25 o 
 -13   2  10     1160.67     1261.04     33.26 o 
 -12   2  10     5980.15     6225.06     86.52 o 
 -11   2  10      249.92      226.87     16.42 o 
 -10   2  10     1468.60     1471.62     42.66 o 
  -9   2  10     7453.86     7057.92     85.91 o 
  -8   2  10     1925.52     1721.80     31.39 o 
  -7   2  10     1620.74     1530.37     28.53 o 
  -6   2  10     1334.30     1295.38     19.72 o 
  -5   2  10     5562.54     5295.52     53.68 o 
  -4   2  10       66.37       58.85      5.61 o 
  -3   2  10     1726.52     1811.93     33.32 o 
  -2   2  10     7221.84     7085.66     69.86 o 
  -1   2  10    12677.26    12068.06    108.54 o 
   0   2  10      671.27      740.32     13.67 o 
   1   2  10     2117.72     1989.14     28.38 o 
   2   2  10     5068.82     5152.21     45.66 o 
   3   2  10     2594.70     2592.99     30.59 o 
   4   2  10      160.30      107.28     12.58 o 
   5   2  10     2850.23     2947.57     35.69 o 
   6   2  10    11204.84    11130.21    104.84 o 
   7   2  10     1674.35     1715.97     36.83 o 
   8   2  10     1799.19     1777.52     28.48 o 
   9   2  10      967.60      986.46     28.04 o 
  10   2  10     2357.43     2392.87     36.12 o 
  11   2  10      298.43      359.25     23.52 o 
  12   2  10     1969.13     2035.40     75.68 o 
  13   2  10        6.24        6.75     13.96 o 
 -14   3  10       45.95       39.38     21.61 o 
 -13   3  10       34.61       18.26     12.75 o 
 -12   3  10      116.85      104.87     14.48 o 
 -11   3  10       32.99       24.78     10.67 o 
 -10   3  10      584.95      568.67     21.29 o 
  -9   3  10      182.42      165.11     13.34 o 
  -8   3  10       25.80       11.34      8.04 o 
  -7   3  10        3.21       15.06      7.39 o 
  -6   3  10       21.12       15.02      4.63 o 
  -5   3  10     2404.38     2426.56     26.37 o 
  -4   3  10       16.55        2.83      4.81 o 
  -3   3  10     2804.06     2786.98     33.05 o 
  -2   3  10     6163.72     6269.40     62.10 o 
  -1   3  10       42.93       57.02      5.89 o 
   0   3  10      517.65      437.28     11.71 o 
   1   3  10      492.27      505.07     11.72 o 
   2   3  10      776.38      716.32     13.44 o 
   3   3  10     1298.21     1246.11     19.63 o 
   4   3  10      662.41      574.08     23.00 o 
   5   3  10     1229.07     1289.83     21.85 o 
   6   3  10      148.07      171.02     13.20 o 
   7   3  10      394.58      437.84     14.87 o 
   8   3  10     3091.70     3174.12     97.56 o 
   9   3  10     4140.80     4243.59    111.10 o 
  10   3  10       35.62       28.97      8.64 o 
  11   3  10      193.52      153.53     17.83 o 
  12   3  10      458.02      520.80     28.93 o 
  13   3  10       11.77       11.68     14.30 o 
 -14   4  10     2122.80     2203.14     45.79 o 
 -13   4  10      395.54      409.76     22.52 o 
 -12   4  10      575.83      547.42     23.71 o 
 -11   4  10      523.76      507.03     25.65 o 
 -10   4  10     5168.05     5209.29     69.84 o 
  -9   4  10      130.79      135.01     12.51 o 
  -8   4  10      166.25      161.04     12.08 o 
  -7   4  10     6561.69     6144.85     73.86 o 
  -6   4  10     1999.16     1865.16     23.23 o 
  -5   4  10      286.29      269.48     11.25 o 
  -4   4  10       37.72       49.40      6.59 o 
  -3   4  10     8789.37     8728.47    161.52 o 
  -2   4  10     3390.56     3291.91     53.30 o 
  -1   4  10     2135.72     2210.79     28.69 o 
   0   4  10      104.23       88.14      7.04 o 
   1   4  10     6545.82     6472.05     71.83 o 
   2   4  10     1539.54     1386.47     54.55 o 
   3   4  10     4356.81     4373.72     96.84 o 
   4   4  10     2235.30     2106.95     35.90 o 
   5   4  10      200.67      185.05     10.11 o 
   6   4  10     1571.51     1698.79     75.91 o 
   7   4  10     1915.91     1935.77     39.71 o 
   8   4  10       65.25       72.58      9.13 o 
   9   4  10      113.76      144.38     11.51 o 
  10   4  10     2169.16     2078.90     52.19 o 
  11   4  10       41.34       34.43     13.72 o 
  12   4  10      226.63      199.72     38.59 o 
 -13   5  10       35.83       26.02     17.86 o 
 -12   5  10       18.07       13.08     30.94 o 
 -11   5  10       33.22       21.38     14.94 o 
 -10   5  10       16.29       40.48     15.03 o 
  -9   5  10       81.49       74.56     26.28 o 
  -8   5  10     1658.76     1643.07     41.26 o 
  -7   5  10      697.92      630.43     57.38 o 
  -6   5  10      591.26      519.60     19.16 o 
  -5   5  10      112.38      123.19      9.39 o 
  -4   5  10      652.27      653.16     21.17 o 
  -3   5  10      173.64      191.59     10.39 o 
  -2   5  10     1080.91     1005.04     19.10 o 
  -1   5  10      258.62      231.37     10.76 o 
   0   5  10        6.59       14.68      5.73 o 
   1   5  10      161.85      173.80     10.35 o 
   2   5  10      166.88      174.39     15.44 o 
   3   5  10      448.54      383.58     17.31 o 
   4   5  10      359.85      336.66     16.81 o 
   5   5  10       30.53       38.84      9.69 o 
   6   5  10      173.25      173.64     17.76 o 
   7   5  10      501.49      491.69     20.28 o 
   8   5  10     1136.88     1036.38     50.30 o 
   9   5  10       24.30       33.03      9.07 o 
  10   5  10       27.01       48.60      9.38 o 
  11   5  10     2119.60     1930.04     72.19 o 
  12   5  10       14.57       16.30     21.62 o 
 -13   6  10      225.69      234.95     25.32 o 
 -12   6  10     1031.79     1120.11     39.75 o 
 -11   6  10      478.04      353.28     38.92 o 
 -10   6  10        9.54        2.04     23.95 o 
  -9   6  10     3938.66     3731.69     79.34 o 
  -8   6  10      519.09      531.48     26.22 o 
  -7   6  10       10.44       -0.17     11.76 o 
  -6   6  10      331.78      316.85     13.96 o 
  -5   6  10     4677.88     4857.16     57.33 o 
  -4   6  10      437.56      384.57     14.71 o 
  -3   6  10      882.73      803.43     36.06 o 
  -2   6  10      382.70      378.48     14.16 o 
  -1   6  10     7091.09     6919.98     79.56 o 
   0   6  10     2293.63     2367.33     69.04 o 
   1   6  10     2033.79     2107.09     45.96 o 
   2   6  10     3085.03     3049.14     79.17 o 
   3   6  10     2919.19     2950.31    202.75 o 
   4   6  10     2450.25     2333.06    111.77 o 
   5   6  10      126.52       91.26     12.68 o 
   6   6  10      226.17      203.09     38.46 o 
   7   6  10      557.64      495.18     38.39 o 
   8   6  10     3766.36     3861.80    204.03 o 
   9   6  10      596.25      659.39     43.14 o 
  10   6  10     1097.12     1129.23     26.96 o 
  11   6  10      149.66      164.33     22.29 o 
 -12   7  10       11.31        4.28     30.10 o 
 -11   7  10      123.96      148.36     29.27 o 
 -10   7  10      292.08      252.88     23.15 o 
  -9   7  10        0.68       25.36     25.12 o 
  -8   7  10      152.33      139.21     18.44 o 
  -7   7  10       21.17       30.40     13.99 o 
  -6   7  10       17.72        7.72      8.46 o 
  -5   7  10      131.53      114.05     10.89 o 
  -4   7  10      161.86      145.49     11.18 o 
  -3   7  10      120.02      141.58     13.34 o 
  -2   7  10     7846.35     7626.47    166.32 o 
  -1   7  10       58.96       58.05     10.31 o 
   0   7  10     1135.55     1063.54     95.80 o 
   1   7  10     1370.63     1284.99     83.99 o 
   2   7  10     2615.02     2502.93     94.14 o 
   3   7  10      801.09      894.06     32.56 o 
   4   7  10      828.32      810.11     55.72 o 
   5   7  10      313.69      347.44     20.02 o 
   6   7  10        1.34        1.89     10.89 o 
   7   7  10       87.60       81.82     16.08 o 
   8   7  10        1.23        6.66     11.70 o 
   9   7  10     1118.17     1082.85     48.00 o 
  10   7  10        4.68       -2.94     10.21 o 
 -11   8  10      632.30      652.76     32.77 o 
 -10   8  10     3138.16     3315.16     90.98 o 
  -9   8  10      468.15      429.84     27.88 o 
  -8   8  10        4.65      -12.47     14.11 o 
  -7   8  10     4473.21     4434.22     79.50 o 
  -6   8  10      967.96     1015.35     41.44 o 
  -5   8  10      357.00      352.96     17.43 o 
  -4   8  10     1337.13     1321.36     33.97 o 
  -3   8  10     5090.81     5037.43    107.41 o 
  -2   8  10      391.47      385.72     18.11 o 
  -1   8  10       57.14       86.58     11.90 o 
   0   8  10      102.08      111.55     20.13 o 
   1   8  10     4356.33     4146.60    112.77 o 
   2   8  10      311.40      308.67     23.16 o 
   3   8  10      774.66      764.05     38.92 o 
   4   8  10     1393.19     1312.66     40.56 o 
   5   8  10      478.33      428.41     27.51 o 
   6   8  10     2993.80     2724.25    159.05 o 
   7   8  10       38.11       30.84     13.40 o 
   8   8  10      384.43      354.48     22.48 o 
   9   8  10       20.36      -10.16     12.79 o 
  -9   9  10       58.48      102.91     20.09 o 
  -8   9  10      275.94      328.80     41.91 o 
  -7   9  10        1.81       -2.49     15.05 o 
  -6   9  10       26.62       -1.08     10.15 o 
  -5   9  10      111.88       58.77     11.35 o 
  -4   9  10      311.53      387.31     17.95 o 
  -3   9  10      535.34      546.81     22.46 o 
  -2   9  10        1.54        3.76     10.36 o 
  -1   9  10       44.77       83.11     17.04 o 
   0   9  10     5101.91     4781.36    387.87 o 
   1   9  10       17.69       19.91     19.79 o 
   2   9  10      322.03      336.91     25.76 o 
   3   9  10      455.89      436.94     28.57 o 
   4   9  10     1726.55     1510.15     55.55 o 
   5   9  10      220.68      255.47     70.52 o 
   6   9  10       35.44       51.18     17.17 o 
   7   9  10      834.85      846.80     37.11 o 
   8   9  10        1.19       -6.54     15.71 o 
  -8  10  10      736.46      776.64     35.04 o 
  -7  10  10        5.28       20.77     16.93 o 
  -6  10  10      214.76      170.87     15.22 o 
  -5  10  10     1229.83     1305.92     41.49 o 
  -4  10  10       61.35       48.84     13.69 o 
  -3  10  10      373.44      320.47     20.32 o 
  -2  10  10      242.33      231.42     23.87 o 
  -1  10  10     1537.61     1642.68     75.51 o 
   0  10  10        9.46       18.60     16.29 o 
   1  10  10       17.08       31.79     27.44 o 
   2  10  10       41.13       38.15     16.99 o 
   3  10  10     1022.83     1051.96     46.40 o 
   4  10  10      921.36      951.86    121.58 o 
   5  10  10      304.25      257.71     25.39 o 
   6  10  10      542.98      578.17     34.30 o 
   7  10  10      302.12      285.80     29.77 o 
  -5  11  10        7.16        3.51     13.76 o 
  -4  11  10      117.95       99.48     16.30 o 
  -3  11  10      206.16      184.49     24.11 o 
  -2  11  10     1708.85     1754.22     52.80 o 
  -1  11  10      371.48      328.97     59.71 o 
   0  11  10       37.62       15.11     18.00 o 
   1  11  10      687.02      685.43     67.20 o 
   2  11  10      544.54      559.97     34.90 o 
   3  11  10      271.49      279.12     33.60 o 
   4  11  10       27.56       54.68     19.93 o 
 -14   1  11     2258.74     2361.36     48.31 o 
 -13   1  11      414.38      417.85     33.23 o 
 -12   1  11      407.49      358.50     24.13 o 
 -11   1  11     1258.82     1296.69     86.66 o 
 -10   1  11     2446.42     2488.14     57.22 o 
  -9   1  11      311.86      290.18     21.64 o 
  -8   1  11      177.59      240.71     18.93 o 
  -7   1  11     4687.44     4573.57    132.56 o 
  -6   1  11     1323.03     1179.04     18.65 o 
  -5   1  11      919.95      934.85     16.50 o 
  -4   1  11      377.14      415.47     11.51 o 
  -3   1  11     4112.53     3910.97     41.92 o 
  -2   1  11       45.50       35.56      5.13 o 
  -1   1  11     3300.59     3410.78     47.58 o 
   0   1  11       79.19       81.94      6.00 o 
   1   1  11     3598.37     3219.18     30.53 o 
   2   1  11     3352.28     3107.38     27.11 o 
   3   1  11     3125.30     2796.43     31.52 o 
   4   1  11     2128.16     2183.25     28.21 o 
   5   1  11       38.22       33.66      5.69 o 
   6   1  11     5412.65     5522.63     58.68 o 
   7   1  11      116.30      147.80      9.62 o 
   8   1  11      975.02     1057.96     21.89 o 
   9   1  11      291.86      294.39     13.89 o 
  10   1  11     1623.16     1755.94     30.47 o 
  11   1  11      291.03      318.55     40.42 o 
  12   1  11      925.95     1030.54     36.58 o 
  13   1  11      377.16      400.25     27.51 o 
 -14   2  11      218.04      160.68     18.10 o 
 -13   2  11      105.00      123.28     19.02 o 
 -12   2  11        0.04        4.01     11.97 o 
 -11   2  11       17.26       12.66     10.76 o 
 -10   2  11       18.59       24.25     10.89 o 
  -9   2  11      109.99      113.70     12.13 o 
  -8   2  11        2.99       15.64     10.82 o 
  -7   2  11       47.61       65.99     37.09 o 
  -6   2  11      215.05      227.28     11.14 o 
  -5   2  11      145.95      192.29      8.97 o 
  -4   2  11       68.60       73.99      7.83 o 
  -3   2  11       51.13       62.80      6.31 o 
  -2   2  11        3.34        5.99      4.89 o 
  -1   2  11       76.02      114.77      7.31 o 
   0   2  11      736.29      671.07     13.70 o 
   1   2  11     2559.89     2985.78     56.27 o 
   2   2  11     1180.21     1403.20     25.10 o 
   3   2  11       10.07        7.75      5.43 o 
   4   2  11      117.60      121.29      7.54 o 
   5   2  11      437.64      429.83     15.74 o 
   6   2  11     1855.49     1764.56     37.69 o 
   7   2  11     1154.45     1142.11     22.53 o 
   8   2  11      897.53      867.96     20.47 o 
   9   2  11      569.93      497.04     17.38 o 
  10   2  11      113.11      135.41     11.39 o 
  11   2  11        8.44       18.81     12.12 o 
  12   2  11       48.34       69.37     15.64 o 
  13   2  11       14.15       20.96     14.35 o 
 -14   3  11     1170.95     1045.95     32.67 o 
 -13   3  11      215.61      192.69     18.07 o 
 -12   3  11     3430.37     3427.80     75.70 o 
 -11   3  11      443.02      479.83     21.84 o 
 -10   3  11      661.99      674.45     26.07 o 
  -9   3  11      937.43      877.32     24.08 o 
  -8   3  11     1393.19     1459.84     29.19 o 
  -7   3  11     2292.30     2278.76     37.11 o 
  -6   3  11        7.87        8.06      5.78 o 
  -5   3  11     3806.01     3613.99     41.29 o 
  -4   3  11      132.27      162.13     10.32 o 
  -3   3  11     6505.17     6572.50     65.61 o 
  -2   3  11     4550.56     4528.63     64.19 o 
  -1   3  11    14122.33    13678.07    123.85 o 
   0   3  11     2559.74     2384.86     29.64 o 
   1   3  11     6137.75     5749.31     68.71 o 
   2   3  11     1284.87     1528.01     28.42 o 
   3   3  11     5281.39     5346.73     55.00 o 
   4   3  11     2886.83     2952.44     35.92 o 
   5   3  11     2362.60     2495.59     41.05 o 
   6   3  11      397.07      432.01     14.54 o 
   7   3  11      408.92      397.22     15.08 o 
   8   3  11      326.18      332.30     14.74 o 
   9   3  11      472.75      495.36     17.45 o 
  10   3  11     3204.43     3198.46     58.52 o 
  11   3  11       11.67        7.56     12.07 o 
  12   3  11     1038.62     1041.21     68.03 o 
 -14   4  11       70.35       94.99     21.81 o 
 -13   4  11       32.39       50.10     18.37 o 
 -12   4  11      588.84      527.64     30.45 o 
 -11   4  11       64.71       54.71     16.57 o 
 -10   4  11       17.78        9.04     15.63 o 
  -9   4  11      867.79      797.32     30.14 o 
  -8   4  11      468.21      499.19     36.92 o 
  -7   4  11      655.81      718.22     27.00 o 
  -6   4  11      917.97      936.69     18.90 o 
  -5   4  11        4.75        8.24      6.15 o 
  -4   4  11     1117.76     1055.83     19.85 o 
  -3   4  11     1871.33     1973.51     27.79 o 
  -2   4  11      205.00      176.04      9.49 o 
  -1   4  11      736.56      702.85     15.44 o 
   0   4  11     1288.52     1350.56     21.51 o 
   1   4  11       47.11       74.34      8.02 o 
   2   4  11      364.67      395.78     19.59 o 
   3   4  11      820.61      846.75     29.52 o 
   4   4  11      113.49      108.39     10.88 o 
   5   4  11     2048.68     2026.55     55.29 o 
   6   4  11      109.54       73.08     10.36 o 
   7   4  11        6.80        5.92      6.98 o 
   8   4  11     1095.52     1094.19     23.73 o 
   9   4  11      836.18      838.71     27.37 o 
  10   4  11       89.32       96.42     10.98 o 
  11   4  11      218.11      186.92     19.49 o 
  12   4  11       20.04       -4.16     23.12 o 
 -13   5  11        3.42       12.60     17.33 o 
 -12   5  11     1705.17     1642.89     47.07 o 
 -11   5  11       22.30        2.00     14.82 o 
 -10   5  11     1739.40     1641.31     44.41 o 
  -9   5  11     1925.85     1921.97     81.83 o 
  -8   5  11      202.46      244.30     20.30 o 
  -7   5  11     6031.61     5574.29    207.24 o 
  -6   5  11        6.02       -3.26      6.86 o 
  -5   5  11     4340.08     4187.72     48.62 o 
  -4   5  11     1377.54     1359.79     23.53 o 
  -3   5  11     5560.78     5269.72     64.72 o 
  -2   5  11      427.95      412.88     18.53 o 
  -1   5  11     2312.41     2149.71     29.92 o 
   0   5  11      157.11      174.49      9.63 o 
   1   5  11     8382.09     8397.76    224.54 o 
   2   5  11     1365.16     1321.81     51.06 o 
   3   5  11       93.26      106.12     28.61 o 
   4   5  11     3431.40     3069.82     66.05 o 
   5   5  11      663.47      577.75     21.37 o 
   6   5  11     3239.19     3224.58     59.54 o 
   7   5  11     1673.70     1457.74     79.60 o 
   8   5  11     2432.80     2395.36     67.89 o 
   9   5  11        1.41       -3.22      9.98 o 
  10   5  11     2405.63     2378.41     52.84 o 
  11   5  11      229.23      214.23     32.60 o 
  12   5  11     1964.19     1800.31     73.85 o 
 -12   6  11      102.56       94.26     19.99 o 
 -11   6  11        1.99       13.88     15.97 o 
 -10   6  11      155.48      147.31     19.75 o 
  -9   6  11      653.37      669.91     30.14 o 
  -8   6  11     1109.52     1091.82     35.27 o 
  -7   6  11      160.02      157.00     17.64 o 
  -6   6  11       45.85       55.30      9.04 o 
  -5   6  11     1158.43     1200.33     23.53 o 
  -4   6  11     1839.71     1664.08     27.35 o 
  -3   6  11        0.63       -0.65      7.00 o 
  -2   6  11        1.39       -3.61      6.29 o 
  -1   6  11      132.01      128.02      9.82 o 
   0   6  11       29.82       16.76     11.26 o 
   1   6  11      663.93      649.95     54.06 o 
   2   6  11       25.85       46.92     12.46 o 
   3   6  11     3352.08     3180.49    127.24 o 
   4   6  11       10.11        2.31     14.35 o 
   5   6  11      369.78      385.61     27.69 o 
   6   6  11     1940.86     1819.78     50.14 o 
   7   6  11     1211.42     1300.10     32.75 o 
   8   6  11       54.38       63.87     13.36 o 
   9   6  11      250.59      239.50     18.05 o 
  10   6  11      239.28      255.63     18.20 o 
  11   6  11      832.16      828.30     52.56 o 
 -12   7  11      451.22      485.85     47.90 o 
 -11   7  11      426.48      396.08     28.75 o 
 -10   7  11      514.71      537.61     30.26 o 
  -9   7  11     2311.94     2196.49    103.12 o 
  -8   7  11        5.87       -8.21     20.46 o 
  -7   7  11      612.69      587.69     27.38 o 
  -6   7  11     2109.10     2116.05     39.05 o 
  -5   7  11     2505.92     2534.15     50.46 o 
  -4   7  11       92.46       64.03      9.53 o 
  -3   7  11      777.03      859.46     23.80 o 
  -2   7  11     1388.36     1514.97     34.57 o 
  -1   7  11     5007.33     5029.11    118.69 o 
   0   7  11      419.39      451.87     25.28 o 
   1   7  11     1862.21     1718.55     43.73 o 
   2   7  11       66.57       36.59     18.63 o 
   3   7  11      675.23      676.52     97.63 o 
   4   7  11     4196.37     4230.75    104.29 o 
   5   7  11      248.97      285.15     19.35 o 
   6   7  11      588.22      514.01     56.31 o 
   7   7  11      119.42      128.12     15.47 o 
   8   7  11     3314.60     3241.35    112.20 o 
   9   7  11      307.28      325.97     21.58 o 
  10   7  11      976.03     1035.29     61.96 o 
 -10   8  11      101.59       73.07     20.29 o 
  -9   8  11      105.08      122.72     19.89 o 
  -8   8  11       34.71       21.35     16.11 o 
  -7   8  11      548.92      568.66     95.14 o 
  -6   8  11      497.35      512.08     21.07 o 
  -5   8  11      498.76      438.57     19.73 o 
  -4   8  11      121.80      113.47     11.81 o 
  -3   8  11       53.52       39.25      9.82 o 
  -2   8  11     1328.21     1375.60     52.00 o 
  -1   8  11       78.74      114.24     17.04 o 
   0   8  11     1576.50     1470.41     57.72 o 
   1   8  11       41.54       60.61     16.80 o 
   2   8  11     1350.71     1363.03     56.38 o 
   3   8  11       20.57       11.30     18.30 o 
   4   8  11      390.02      307.21     24.32 o 
   5   8  11      102.52      105.63     18.04 o 
   6   8  11      402.69      429.13     28.22 o 
   7   8  11       20.78       31.73     13.73 o 
   8   8  11        1.26        9.29     13.44 o 
   9   8  11      315.24      305.75     27.98 o 
  -9   9  11       38.51       22.04     17.75 o 
  -8   9  11      543.88      536.63     36.76 o 
  -7   9  11     1047.15     1121.95     87.49 o 
  -6   9  11      755.61      705.64     22.44 o 
  -5   9  11       37.78       38.21     10.87 o 
  -4   9  11      234.90      290.25     20.31 o 
  -3   9  11     1263.19     1211.30     42.00 o 
  -2   9  11       53.67       54.96     16.34 o 
  -1   9  11     1824.88     1848.31    179.63 o 
   0   9  11       30.03       40.74     16.48 o 
   1   9  11      970.71      910.13     39.75 o 
   2   9  11     1186.46     1028.74     37.87 o 
   3   9  11      561.99      579.63     45.91 o 
   4   9  11      148.39      136.33     19.88 o 
   5   9  11      811.67      738.50     46.07 o 
   6   9  11     1389.88     1402.46     99.13 o 
   7   9  11       33.41       43.46     17.66 o 
   8   9  11      434.40      363.70     24.33 o 
  -7  10  11        6.58        3.86     17.05 o 
  -6  10  11      601.64      628.00     22.86 o 
  -5  10  11       14.60       55.36     14.71 o 
  -4  10  11       16.48       -1.62     12.08 o 
  -3  10  11       93.27      103.79     19.52 o 
  -2  10  11     1923.35     2014.51     54.10 o 
  -1  10  11      198.93      217.21     26.78 o 
   0  10  11      713.69      721.10     61.21 o 
   1  10  11       83.22       95.04     18.99 o 
   2  10  11      245.28      231.98     25.95 o 
   3  10  11       17.83       12.31     16.62 o 
   4  10  11      675.45      562.31     37.42 o 
   5  10  11      310.93      307.50     27.41 o 
   6  10  11        1.02       27.59     20.79 o 
  -5  11  11      159.27      162.64     19.06 o 
  -4  11  11      103.32       42.64     19.49 o 
  -3  11  11      525.41      480.50     69.19 o 
  -2  11  11      186.30      157.29     23.60 o 
  -1  11  11      310.15      286.96     27.81 o 
   0  11  11       44.36       90.21     20.56 o 
   1  11  11     1222.79     1144.27     76.18 o 
   2  11  11      121.74      115.54     21.88 o 
   3  11  11      357.83      352.13     30.04 o 
 -14   0  12     1406.52     1288.03     64.20 o 
 -13   0  12        8.70       30.27     24.95 o 
 -12   0  12      252.12      395.19     38.92 o 
 -11   0  12     4795.51     4588.59    119.09 o 
  -9   0  12     2059.20     2207.81     71.52 o 
  -8   0  12      105.31      144.04     23.62 o 
  -7   0  12      712.22      794.04     39.92 o 
  -6   0  12    19617.46    19509.81    243.52 o 
  -5   0  12     1060.91     1018.70     24.77 o 
  -4   0  12       80.42       60.08      8.68 o 
  -3   0  12      114.03      103.27     10.04 o 
  -2   0  12     1424.69     1179.98     26.58 o 
  -1   0  12     3281.33     2779.32     45.93 o 
   0   0  12    12779.29    12858.90    267.78 o 
   1   0  12       21.23       29.89      6.87 o 
   2   0  12       33.92       46.77      5.80 o 
   3   0  12     7794.57     8529.16     91.22 o 
   4   0  12    12087.33    11518.73    150.40 o 
   5   0  12      535.70      537.19     20.32 o 
   6   0  12     5440.71     5265.17     95.97 o 
   7   0  12      298.61      328.48     19.08 o 
   8   0  12       13.21        5.21      9.71 o 
   9   0  12      189.03      194.24     17.23 o 
  10   0  12     4452.77     4667.13     80.44 o 
  11   0  12       46.27       60.21     19.63 o 
  12   0  12       82.32       80.50     22.62 o 
  13   0  12       91.16      100.46     24.95 o 
 -14   1  12      146.53      182.21     19.19 o 
 -13   1  12       71.83       55.20     14.48 o 
 -12   1  12       57.85       55.48     13.65 o 
 -11   1  12        9.98       27.92     15.99 o 
 -10   1  12      753.92      798.23     32.45 o 
  -9   1  12     2004.22     1951.64     70.19 o 
  -8   1  12      965.71      878.84     34.60 o 
  -7   1  12      316.64      270.20     18.93 o 
  -6   1  12      654.55      667.42     14.68 o 
  -5   1  12     1730.58     1681.52     37.21 o 
  -4   1  12      331.07      338.44     11.07 o 
  -3   1  12        0.57       -3.40      4.54 o 
  -2   1  12     2396.90     2524.53     30.68 o 
  -1   1  12       45.28       56.31      5.94 o 
   0   1  12     4057.13     3631.97     39.52 o 
   1   1  12     2378.68     2317.21     31.69 o 
   2   1  12     3075.31     2521.80     23.75 o 
   3   1  12      338.26      333.77      8.79 o 
   4   1  12     4450.13     4373.10     58.98 o 
   5   1  12      440.78      572.13     14.77 o 
   6   1  12      186.81      255.90     15.08 o 
   7   1  12     5374.00     5445.71     59.95 o 
   8   1  12      717.78      640.10     22.04 o 
   9   1  12       49.80       77.43      9.52 o 
  10   1  12     1253.61     1372.58     27.28 o 
  11   1  12        0.07       14.75     11.65 o 
  12   1  12       80.42      113.46     17.23 o 
  13   1  12      178.82      187.82     21.29 o 
 -14   2  12      598.09      700.66     39.65 o 
 -13   2  12     1776.64     1705.85     57.55 o 
 -12   2  12     2223.02     2076.39     42.29 o 
 -11   2  12      356.49      324.14     23.57 o 
 -10   2  12      678.98      702.71     23.74 o 
  -9   2  12     1035.20     1176.31     27.96 o 
  -8   2  12     3433.34     3281.56    129.28 o 
  -7   2  12     3845.88     3580.29     68.53 o 
  -6   2  12     1084.13     1089.21     18.99 o 
  -5   2  12      242.18      209.35      9.80 o 
  -4   2  12     1999.16     1845.13     26.89 o 
  -3   2  12     7043.24     6919.37     68.44 o 
  -2   2  12     3481.58     3549.65     46.12 o 
  -1   2  12     5843.49     6159.25     98.52 o 
   0   2  12      705.42      711.22     14.72 o 
   1   2  12    20055.73    19874.67    174.15 o 
   2   2  12     2976.63     2809.42     25.83 o 
   3   2  12      385.52      272.60     10.26 o 
   4   2  12     2081.88     2125.51     28.70 o 
   5   2  12     3499.16     3606.06     42.46 o 
   6   2  12      321.76      429.26     23.63 o 
   7   2  12     5925.07     5921.98     64.25 o 
   8   2  12     1607.12     1442.44     26.60 o 
   9   2  12      402.75      413.18     16.70 o 
  10   2  12      406.01      422.37     17.57 o 
  11   2  12       37.46       40.51     13.49 o 
  12   2  12     3644.92     3695.05     73.35 o 
 -14   3  12      720.03      776.50     37.36 o 
 -13   3  12      119.93      139.60     21.97 o 
 -12   3  12      261.09      239.99     23.96 o 
 -11   3  12       44.81       33.72     16.21 o 
 -10   3  12       21.54        6.63     18.30 o 
  -9   3  12      548.72      680.91     31.93 o 
  -8   3  12      192.90      227.21     19.63 o 
  -7   3  12      140.08      159.39     16.45 o 
  -6   3  12     1463.23     1897.27     64.67 o 
  -5   3  12      793.38      728.11     16.80 o 
  -4   3  12      158.04      143.01      8.98 o 
  -3   3  12     2188.29     2278.84     30.22 o 
  -2   3  12     8588.53     8524.98    140.14 o 
  -1   3  12      488.35      473.71     13.30 o 
   0   3  12      208.11      161.81      8.74 o 
   1   3  12        5.09       -1.18      4.82 o 
   2   3  12     3503.15     3356.75     55.83 o 
   3   3  12       13.99       84.00      9.44 o 
   4   3  12     1487.74     1502.10     29.80 o 
   5   3  12      308.02      366.95     17.12 o 
   6   3  12      291.69      302.48     25.02 o 
   7   3  12     1771.67     1818.51     39.39 o 
   8   3  12     1583.49     1484.68     27.31 o 
   9   3  12      788.37      735.16     20.89 o 
  10   3  12       17.77        1.27      8.33 o 
  11   3  12      295.51      266.84     22.10 o 
  12   3  12      221.47      220.22     38.59 o 
 -13   4  12      707.70      746.01     35.40 o 
 -12   4  12      868.27      823.28     54.89 o 
 -11   4  12      515.34      481.36     39.09 o 
 -10   4  12     1583.25     1607.33     44.02 o 
  -9   4  12       36.48       24.48     13.98 o 
  -8   4  12      173.91      172.46     17.76 o 
  -7   4  12     2348.66     2306.21     48.90 o 
  -6   4  12     1998.29     2159.99     30.72 o 
  -5   4  12     1252.27     1261.98     22.24 o 
  -4   4  12        1.47        8.53      6.28 o 
  -3   4  12     5278.80     4846.42     99.87 o 
  -2   4  12     6137.71     6102.61     65.54 o 
  -1   4  12     2239.60     2137.17     47.97 o 
   0   4  12     2554.68     2594.21     33.08 o 
   1   4  12     7055.23     6655.46    144.70 o 
   2   4  12     1373.85     1436.29     64.70 o 
   3   4  12     3240.81     3316.48     62.35 o 
   4   4  12     1413.77     1439.25     42.31 o 
   5   4  12     1282.32     1270.91     28.74 o 
   6   4  12     2193.50     2175.00     73.73 o 
   7   4  12     1016.77      966.03     41.55 o 
   8   4  12      391.08      357.54     19.18 o 
   9   4  12       13.65        4.77     10.35 o 
  10   4  12     1089.95     1093.17     49.89 o 
  11   4  12       12.95       10.98     19.96 o 
  12   4  12      326.93      307.70     36.26 o 
 -13   5  12        0.83      -10.74     17.09 o 
 -12   5  12        6.48       -9.57     16.05 o 
 -11   5  12        6.41       13.76     15.75 o 
 -10   5  12      141.26      133.00     19.40 o 
  -9   5  12       74.06       73.65     16.46 o 
  -8   5  12       75.79       86.34     15.99 o 
  -7   5  12      383.03      471.03     24.58 o 
  -6   5  12       20.15       -1.28      7.12 o 
  -5   5  12        0.47       -1.41      6.92 o 
  -4   5  12     3871.51     3846.60     66.98 o 
  -3   5  12      183.60      222.09     11.91 o 
  -2   5  12      682.24      652.98     17.71 o 
  -1   5  12     1108.98     1058.91     30.30 o 
   0   5  12      886.89      759.96     19.59 o 
   1   5  12      247.46      209.82     17.13 o 
   2   5  12      687.09      570.55     24.43 o 
   3   5  12      229.54      218.15     47.24 o 
   4   5  12     2065.88     1936.93     59.64 o 
   5   5  12      192.78      185.65     14.84 o 
   6   5  12      451.81      489.26     35.89 o 
   7   5  12      143.71      156.21     15.24 o 
   8   5  12      932.87      919.34     44.19 o 
   9   5  12      105.84      102.06     15.38 o 
  10   5  12       27.26       23.28     12.02 o 
  11   5  12      392.78      449.74     43.24 o 
 -12   6  12     2816.28     2881.56    123.08 o 
 -11   6  12       23.59        9.71     19.29 o 
 -10   6  12     2025.96     2019.45     51.47 o 
  -9   6  12     4792.19     4693.41    189.11 o 
  -8   6  12     1436.12     1500.15     41.69 o 
  -7   6  12       74.18       70.30     24.28 o 
  -6   6  12       72.99       84.46     10.51 o 
  -5   6  12     1179.72     1082.48     25.16 o 
  -4   6  12      535.41      479.61     16.20 o 
  -3   6  12      586.55      676.41     20.69 o 
  -2   6  12      652.04      563.68     16.87 o 
  -1   6  12     2432.39     2469.19     34.62 o 
   0   6  12     1058.91     1132.98     30.11 o 
   1   6  12     5037.72     4865.05    239.68 o 
   2   6  12       96.94       83.20     14.97 o 
   3   6  12     5521.12     5381.44    195.75 o 
   4   6  12       51.21       48.82     13.43 o 
   5   6  12      256.57      236.75     16.83 o 
   6   6  12       18.05       37.42     11.58 o 
   7   6  12      148.95      125.52     14.60 o 
   8   6  12     2462.41     2457.00     95.88 o 
   9   6  12      906.68      942.37     30.44 o 
  10   6  12      303.64      321.17     25.29 o 
  11   6  12       45.16       36.59     26.28 o 
 -11   7  12      552.48      593.63     33.39 o 
 -10   7  12      156.78      137.80     27.44 o 
  -9   7  12      656.31      674.77     35.59 o 
  -8   7  12        1.48        8.63     20.79 o 
  -7   7  12      812.41      777.96     30.70 o 
  -6   7  12      671.81      629.59     19.66 o 
  -5   7  12      247.67      300.87     17.29 o 
  -4   7  12       91.95       83.27     15.16 o 
  -3   7  12      682.56      682.45     21.41 o 
  -2   7  12      605.70      569.77     17.80 o 
  -1   7  12     4255.81     4109.14     84.42 o 
   0   7  12      384.10      406.88     36.09 o 
   1   7  12     1070.74      931.65     75.68 o 
   2   7  12      750.21      819.50     31.84 o 
   3   7  12      862.99      856.13     33.03 o 
   4   7  12      959.68      856.92     33.28 o 
   5   7  12     2600.95     2315.05    197.59 o 
   6   7  12      517.65      461.69     23.77 o 
   7   7  12      226.82      256.72     19.41 o 
   8   7  12        0.65       -3.29     12.07 o 
   9   7  12     1774.98     1828.96     58.19 o 
  10   7  12       96.28      101.71     16.48 o 
 -10   8  12      397.09      375.76     28.92 o 
  -9   8  12      162.53      147.43     21.29 o 
  -8   8  12      483.75      501.70     29.14 o 
  -7   8  12     2319.75     2281.27     53.75 o 
  -6   8  12     1388.90     1383.96     28.48 o 
  -5   8  12      457.93      394.77     17.62 o 
  -4   8  12      956.23      938.29     23.34 o 
  -3   8  12      504.89      504.13     18.68 o 
  -2   8  12       53.01       79.41     22.45 o 
  -1   8  12     1516.33     1482.50     63.37 o 
   0   8  12      194.00      148.80     18.93 o 
   1   8  12     1424.93     1322.02     61.37 o 
   2   8  12      937.11      840.94     85.33 o 
   3   8  12      269.91      218.40     21.26 o 
   4   8  12      457.05      398.04     38.09 o 
   5   8  12      596.96      666.23     63.37 o 
   6   8  12     2577.55     2473.90    153.85 o 
   7   8  12      454.82      408.98     24.27 o 
   8   8  12     1342.72     1311.85     93.20 o 
   9   8  12       81.51       83.93     16.72 o 
  -9   9  12      178.46      158.11     22.99 o 
  -8   9  12      582.57      639.98     36.09 o 
  -7   9  12       55.94       69.85     37.26 o 
  -6   9  12       12.09       19.27     11.09 o 
  -5   9  12        9.36       -3.51     10.08 o 
  -4   9  12     1994.37     2025.09     35.48 o 
  -3   9  12      282.49      320.67     19.68 o 
  -2   9  12       91.94      123.49     19.14 o 
  -1   9  12     1557.23     1537.66     78.01 o 
   0   9  12       25.48       42.25     16.18 o 
   1   9  12      777.28      839.41     35.01 o 
   2   9  12      456.79      413.00     27.96 o 
   3   9  12      651.70      592.61     86.16 o 
   4   9  12      174.14      177.30     32.93 o 
   5   9  12      294.91      275.65     29.27 o 
   6   9  12       88.53      112.68     20.40 o 
   7   9  12      535.60      520.60     53.06 o 
  -7  10  12       13.92       18.83     17.15 o 
  -6  10  12       45.39       48.48     16.23 o 
  -5  10  12     4322.42     4292.72     88.33 o 
  -4  10  12      436.60      388.13     22.40 o 
  -3  10  12     1175.49     1186.22    121.58 o 
  -2  10  12       75.93       85.95     19.79 o 
  -1  10  12     2954.63     2682.98     91.81 o 
   0  10  12      102.74       65.72     18.42 o 
   1  10  12      748.28      751.08     35.67 o 
   2  10  12      382.77      342.16     27.11 o 
   3  10  12      809.09      766.95     44.58 o 
   4  10  12      562.65      523.84     33.31 o 
   5  10  12      405.57      418.57     99.96 o 
  -4  11  12       61.52       38.56     20.11 o 
  -3  11  12       92.23       62.38     24.28 o 
  -2  11  12      549.49      481.22     33.08 o 
  -1  11  12      175.49      184.03     24.57 o 
   0  11  12       39.39       32.66     22.95 o 
   1  11  12      517.12      527.98     36.59 o 
   2  11  12      694.24      641.43     36.35 o 
 -14   1  13      620.13      607.70     28.71 o 
 -13   1  13        9.15        0.70     13.11 o 
 -12   1  13     1384.47     1417.66     44.26 o 
 -11   1  13      680.87      589.25     30.93 o 
 -10   1  13      910.24      845.24     33.02 o 
  -9   1  13     2098.58     1990.17     47.96 o 
  -8   1  13     2210.96     2097.41     48.19 o 
  -7   1  13     1099.05     1026.37     32.42 o 
  -6   1  13     4274.60     4282.13     47.02 o 
  -5   1  13       55.77       62.43      7.75 o 
  -4   1  13     1935.87     1765.66     25.37 o 
  -3   1  13     6924.54     6733.78     67.15 o 
  -2   1  13      198.10      193.99      9.39 o 
  -1   1  13      916.42      829.42     19.73 o 
   0   1  13     1703.09     1715.88     23.82 o 
   1   1  13     3795.86     3436.90     38.40 o 
   2   1  13      120.29      157.52      6.24 o 
   3   1  13     3781.94     3730.59     66.79 o 
   4   1  13     2129.58     1998.49     34.86 o 
   5   1  13     2184.06     1995.60     28.85 o 
   6   1  13        9.16       19.72      6.44 o 
   7   1  13     4146.63     4111.71     49.27 o 
   8   1  13     5133.47     5356.14     61.07 o 
   9   1  13     2653.12     2719.60     39.41 o 
  10   1  13      606.91      626.68     26.46 o 
  11   1  13      973.06      961.03     34.69 o 
  12   1  13     1507.68     1604.51     46.22 o 
 -14   2  13      201.14      217.36     25.93 o 
 -13   2  13        6.76       10.18     17.40 o 
 -12   2  13      383.56      344.40     27.49 o 
 -11   2  13        8.56       22.23     16.58 o 
 -10   2  13      256.37      218.01     21.75 o 
  -9   2  13       22.92        1.33     13.51 o 
  -8   2  13        0.07        5.41     11.79 o 
  -7   2  13      282.55      304.63     20.66 o 
  -6   2  13       18.81       26.57      6.12 o 
  -5   2  13      230.16      243.59     10.73 o 
  -4   2  13       40.51       39.08      6.57 o 
  -3   2  13       67.04       59.13      8.35 o 
  -2   2  13     3589.96     3758.49     45.61 o 
  -1   2  13      191.93      214.07      9.91 o 
   0   2  13     1374.46     1383.71     34.23 o 
   1   2  13     1634.29     1582.11     22.86 o 
   2   2  13     2207.05     2235.11     35.04 o 
   3   2  13       10.24       -2.56      6.64 o 
   4   2  13      391.51      313.36     15.21 o 
   5   2  13     1400.36     1576.51     54.52 o 
   6   2  13       85.79       67.88      9.03 o 
   7   2  13     2138.76     2144.76     32.46 o 
   8   2  13     1863.77     1918.09     31.31 o 
   9   2  13      867.09      856.46     41.55 o 
  10   2  13       48.98       56.95      9.98 o 
  11   2  13       18.90       28.99     13.51 o 
  12   2  13       16.99       48.08     20.62 o 
 -13   3  13       13.65       -2.37     18.63 o 
 -12   3  13      563.07      504.97     31.52 o 
 -11   3  13        5.95       23.05     15.99 o 
 -10   3  13      622.65      633.03     29.96 o 
  -9   3  13      684.41      620.06     28.73 o 
  -8   3  13      246.49      285.42     25.95 o 
  -7   3  13      214.97      201.54     18.69 o 
  -6   3  13     1197.05     1123.65     20.86 o 
  -5   3  13     4230.49     4009.63     53.63 o 
  -4   3  13        3.27        8.29      5.83 o 
  -3   3  13     4990.37     5343.67    147.78 o 
  -2   3  13     5265.05     5338.88    143.71 o 
  -1   3  13     8444.69     8688.62    143.47 o 
   0   3  13       71.34       79.89     10.34 o 
   1   3  13     7249.30     7349.42     86.04 o 
   2   3  13     2192.23     2060.89     58.75 o 
   3   3  13     2186.25     2147.76     37.04 o 
   4   3  13       28.83       47.05      9.34 o 
   5   3  13     1297.09     1193.33     27.77 o 
   6   3  13     2630.53     2673.15     44.37 o 
   7   3  13      546.74      494.12     20.22 o 
   8   3  13      295.85      302.11     17.66 o 
   9   3  13     1533.75     1746.37     53.80 o 
  10   3  13     3219.52     3250.71     66.40 o 
  11   3  13       40.21       16.97     20.96 o 
  12   3  13      299.42      287.08     35.26 o 
 -13   4  13      478.52      503.80     33.41 o 
 -12   4  13      482.19      451.20     30.41 o 
 -11   4  13      172.12      168.82     24.78 o 
 -10   4  13       78.66       59.06     16.67 o 
  -9   4  13       39.97       28.64     16.47 o 
  -8   4  13       21.62       45.85     14.70 o 
  -7   4  13      436.29      399.54     23.60 o 
  -6   4  13       57.14       62.90      8.46 o 
  -5   4  13       39.15       44.52      7.87 o 
  -4   4  13      886.71      827.81     18.69 o 
  -3   4  13      618.99      633.29     25.11 o 
  -2   4  13      285.63      297.91     16.81 o 
  -1   4  13     3179.37     3137.45     38.67 o 
   0   4  13     1388.30     1415.90     32.65 o 
   1   4  13      701.93      656.45     43.47 o 
   2   4  13      176.49      181.34     15.99 o 
   3   4  13     2834.51     2901.63     56.33 o 
   4   4  13     4653.25     4288.85    133.60 o 
   5   4  13      508.25      516.51     46.63 o 
   6   4  13       18.96       30.90     10.27 o 
   7   4  13      150.83      190.42     21.91 o 
   8   4  13      145.57      161.04     15.16 o 
   9   4  13      635.21      602.50     23.94 o 
  10   4  13      272.66      329.84     31.40 o 
  11   4  13      181.27      193.94     30.60 o 
 -12   5  13     1222.10     1252.01     43.19 o 
 -11   5  13      536.53      588.00     31.09 o 
 -10   5  13      332.36      360.80     26.11 o 
  -9   5  13       91.81       63.75     15.97 o 
  -8   5  13       96.07      100.22     16.68 o 
  -7   5  13     4476.84     4572.72     79.14 o 
  -6   5  13        5.22        6.62      7.57 o 
  -5   5  13      259.41      346.97     14.55 o 
  -4   5  13     1216.35     1220.09     26.31 o 
  -3   5  13     6578.52     6617.54     84.68 o 
  -2   5  13      219.00      242.22     12.20 o 
  -1   5  13     2123.29     2088.41     30.35 o 
   0   5  13     1371.70     1243.97     50.37 o 
   1   5  13     4299.23     4092.29     87.99 o 
   2   5  13       24.24       13.16     10.92 o 
   3   5  13      215.05      227.85     18.85 o 
   4   5  13     1351.65     1354.49     31.59 o 
   5   5  13       60.01       42.57     12.08 o 
   6   5  13      237.10      233.55     22.20 o 
   7   5  13      975.62      983.97     32.46 o 
   8   5  13      572.84      585.00     24.08 o 
   9   5  13      269.99      348.20     33.81 o 
  10   5  13     1221.24     1264.32     34.34 o 
  11   5  13      703.91      702.23     49.90 o 
 -12   6  13        0.83       20.76     18.93 o 
 -11   6  13        6.14      -17.27     16.10 o 
 -10   6  13      450.69      349.61     45.91 o 
  -9   6  13      397.76      393.32     27.04 o 
  -8   6  13       49.48       52.34     15.99 o 
  -7   6  13      321.69      320.83     25.45 o 
  -6   6  13      136.89      136.99     11.40 o 
  -5   6  13       18.03       27.84      8.74 o 
  -4   6  13      235.47      259.57     13.46 o 
  -3   6  13     1816.90     1817.97     29.66 o 
  -2   6  13     1595.97     1586.00     32.14 o 
  -1   6  13      250.12      219.19     15.53 o 
   0   6  13        1.71        1.08      9.12 o 
   1   6  13      145.70      176.37     31.60 o 
   2   6  13     3522.88     3287.75    154.18 o 
   3   6  13     1012.88     1124.62     92.31 o 
   4   6  13      243.95      196.24     37.92 o 
   5   6  13       74.56       39.97     11.77 o 
   6   6  13      117.23      136.06     15.21 o 
   7   6  13      170.00      154.64     23.90 o 
   8   6  13      261.17      288.37     26.04 o 
   9   6  13        4.44       -2.89     12.06 o 
  10   6  13        0.52        9.71     14.18 o 
 -11   7  13       13.79       14.16     18.23 o 
 -10   7  13     2001.32     1883.05     55.39 o 
  -9   7  13      251.32      240.89     25.45 o 
  -8   7  13      573.78      513.54     29.05 o 
  -7   7  13       31.56       32.27     15.05 o 
  -6   7  13     1658.28     1715.40     45.66 o 
  -5   7  13     1698.10     1567.02     31.11 o 
  -4   7  13      350.89      331.58     15.65 o 
  -3   7  13      422.51      376.26     16.20 o 
  -2   7  13     1383.82     1210.57     24.83 o 
  -1   7  13     7718.98     7340.97    195.07 o 
   0   7  13       26.10       30.86     14.97 o 
   1   7  13     1488.05     1513.69     64.87 o 
   2   7  13      101.43       68.31     15.63 o 
   3   7  13     2389.34     2218.98    136.39 o 
   4   7  13      732.68      657.68     41.58 o 
   5   7  13     1162.84     1144.02     79.50 o 
   6   7  13     2179.83     2135.72    107.83 o 
   7   7  13      132.87      118.80     16.42 o 
   8   7  13     1554.73     1503.58     60.37 o 
   9   7  13      752.73      811.13     36.82 o 
 -10   8  13        4.41      -12.33     17.17 o 
  -9   8  13      494.81      465.01     30.81 o 
  -8   8  13       54.16       55.35     17.64 o 
  -7   8  13      430.42      495.75     63.87 o 
  -6   8  13       45.79       37.86     11.01 o 
  -5   8  13       78.35       72.60     16.83 o 
  -4   8  13       54.44       48.92     10.93 o 
  -3   8  13     1171.84     1078.88     24.94 o 
  -2   8  13        1.79        2.37     11.00 o 
  -1   8  13       55.00       60.03     15.97 o 
   0   8  13       98.10       88.92     17.13 o 
   1   8  13       14.61       -5.80     13.40 o 
   2   8  13      199.89      178.87     20.70 o 
   3   8  13      182.87      141.71     19.56 o 
   4   8  13       72.68       60.70     16.76 o 
   5   8  13       33.71       13.79     15.20 o 
   6   8  13       42.22       51.39     17.17 o 
   7   8  13        0.86       -0.69     13.68 o 
   8   8  13      199.43      231.32     21.28 o 
  -8   9  13      743.93      742.41     53.22 o 
  -7   9  13      402.65      454.66     29.83 o 
  -6   9  13      125.84      137.52     14.46 o 
  -5   9  13      230.80      201.71     15.29 o 
  -4   9  13        1.99        7.86     10.52 o 
  -3   9  13     1420.26     1410.47     73.18 o 
  -2   9  13        3.12       13.77     15.44 o 
  -1   9  13      948.61      917.13     81.00 o 
   0   9  13       39.36       27.77     15.87 o 
   1   9  13      620.76      644.78     32.16 o 
   2   9  13      290.10      241.57     23.52 o 
   3   9  13      350.17      322.31     32.10 o 
   4   9  13       19.79       10.76     15.77 o 
   5   9  13      543.16      584.06     65.70 o 
   6   9  13      452.31      381.76     29.51 o 
   7   9  13      356.05      404.75     30.54 o 
  -6  10  13        8.84       25.33     14.83 o 
  -5  10  13      101.17       89.21     14.23 o 
  -4  10  13      231.21      246.01     44.58 o 
  -3  10  13       19.24       11.07     17.39 o 
  -2  10  13      132.58      124.47     20.74 o 
  -1  10  13       22.28        6.63     16.99 o 
   0  10  13      394.55      403.64     29.36 o 
   1  10  13       30.51       34.05     17.80 o 
   2  10  13      116.03      118.48     20.74 o 
   3  10  13       75.34       59.71     18.67 o 
   4  10  13      637.79      587.64     34.52 o 
  -2  11  13        0.49       -0.02     17.80 o 
  -1  11  13     1581.78     1571.81     52.23 o 
   0  11  13        8.64        3.21     17.83 o 
 -13   0  14       40.26       -1.66     24.62 o 
 -12   0  14      491.17      338.31     38.92 o 
 -11   0  14        0.23      -15.63     21.29 o 
 -10   0  14     9280.49     9462.60    201.25 o 
  -9   0  14        2.15        2.66     16.97 o 
  -8   0  14      249.62      250.82     29.61 o 
  -7   0  14      655.88      717.53     40.25 o 
  -6   0  14     8961.60     8649.22    229.03 o 
  -5   0  14       55.36       61.79      9.99 o 
  -4   0  14     1462.14     1376.37     53.39 o 
  -3   0  14     5477.62     5696.57     83.50 o 
  -2   0  14      153.24      186.45     13.64 o 
  -1   0  14    10441.88    10458.06    168.65 o 
   0   0  14      142.11      180.21     12.83 o 
   1   0  14     5373.06     4664.74    118.09 o 
   2   0  14     2343.77     2382.51     54.19 o 
   3   0  14     4574.54     4446.73     68.58 o 
   4   0  14      725.79      513.20     42.58 o 
   5   0  14    11043.48    10953.06    147.34 o 
   6   0  14     1820.57     1845.05     54.55 o 
   7   0  14     9398.03     9909.43    258.64 o 
   8   0  14     2615.99     2532.91     52.72 o 
   9   0  14      886.35      888.21     31.84 o 
  10   0  14     1540.79     1672.49     72.85 o 
  11   0  14      226.41      218.99     21.04 o 
  12   0  14       85.51       95.14     24.95 o 
 -14   1  14      139.60      144.51     24.41 o 
 -13   1  14       86.04       55.65     20.10 o 
 -12   1  14       44.68       25.36     17.83 o 
 -11   1  14       67.06       77.85     18.82 o 
 -10   1  14       83.00      117.09     27.28 o 
  -9   1  14       96.16       85.19     17.17 o 
  -8   1  14     1444.13     1432.29     39.97 o 
  -7   1  14      369.86      357.95     23.04 o 
  -6   1  14        7.08       11.39      6.32 o 
  -5   1  14        0.85       -3.77      5.82 o 
  -4   1  14     4547.16     4519.06     49.67 o 
  -3   1  14       21.15       26.43      6.45 o 
  -2   1  14      252.24      297.75     11.58 o 
  -1   1  14      480.11      415.50     12.71 o 
   0   1  14       55.05       24.28      5.70 o 
   1   1  14      538.12      528.61     13.22 o 
   2   1  14     1042.92     1150.14     18.88 o 
   3   1  14       66.76       41.84      6.30 o 
   4   1  14     1802.06     1949.36     28.12 o 
   5   1  14      712.56      615.43     16.45 o 
   6   1  14        5.30        1.98      6.40 o 
   7   1  14     1468.88     1640.86     28.26 o 
   8   1  14     2236.80     2257.34     34.92 o 
   9   1  14       10.61       -7.15      7.60 o 
  10   1  14        9.39        0.91      8.38 o 
  11   1  14        4.11        7.02      9.07 o 
  12   1  14       13.77       23.45     14.58 o 
 -13   2  14      167.73      124.08     21.76 o 
 -12   2  14     4500.85     4617.10     87.96 o 
 -11   2  14      615.91      541.42     29.75 o 
 -10   2  14        9.95        9.63     15.17 o 
  -9   2  14      234.67      245.33     41.42 o 
  -8   2  14     3306.99     3231.24     63.51 o 
  -7   2  14      958.41      968.24     32.08 o 
  -6   2  14      332.10      339.12     15.50 o 
  -5   2  14     2187.96     2153.23     50.60 o 
  -4   2  14     1257.31     1223.95     21.61 o 
  -3   2  14     1916.83     1854.19     27.22 o 
  -2   2  14      130.98      151.64     10.74 o 
  -1   2  14     1295.91     1234.53     21.00 o 
   0   2  14       48.12       54.88      6.91 o 
   1   2  14     3182.72     3427.40     47.66 o 
   2   2  14       34.65       34.97      7.78 o 
   3   2  14      602.68      559.34     25.91 o 
   4   2  14     4127.61     3925.24     63.21 o 
   5   2  14     2797.55     2576.26     42.23 o 
   6   2  14     1345.72     1386.04     41.84 o 
   7   2  14      882.63      738.46     45.71 o 
   8   2  14      768.22      876.04     26.03 o 
   9   2  14     1337.94     1443.42     33.48 o 
  10   2  14       75.34       58.30     12.29 o 
  11   2  14       34.72       31.93     21.29 o 
  12   2  14     3190.50     3198.77     97.80 o 
 -13   3  14       46.41       46.28     19.61 o 
 -12   3  14      216.37      255.02     25.42 o 
 -11   3  14       35.92       49.78     17.28 o 
 -10   3  14        6.42        2.06     14.69 o 
  -9   3  14       53.08       59.81     16.05 o 
  -8   3  14      359.51      260.57     21.48 o 
  -7   3  14      191.73      160.36     19.63 o 
  -6   3  14      433.41      359.64     13.77 o 
  -5   3  14      166.52      175.76     10.45 o 
  -4   3  14      138.63      176.17     10.48 o 
  -3   3  14       14.40        7.82      6.55 o 
  -2   3  14     1251.96     1157.86     32.22 o 
  -1   3  14       77.03       55.31      7.55 o 
   0   3  14       34.92       53.02      7.23 o 
   1   3  14      728.65      752.25     20.45 o 
   2   3  14     1056.02      977.58     23.11 o 
   3   3  14      419.42      379.32     22.64 o 
   4   3  14     2148.97     1989.72     53.74 o 
   5   3  14     3382.81     3256.26     50.60 o 
   6   3  14      578.79      494.42     20.72 o 
   7   3  14       75.77       71.61     11.96 o 
   8   3  14     3195.77     3200.73     76.91 o 
   9   3  14      420.50      483.12     22.84 o 
  10   3  14       24.09       35.03     12.21 o 
  11   3  14        0.50       18.30     21.62 o 
 -13   4  14      289.51      309.09     28.54 o 
 -12   4  14       82.43       75.49     20.36 o 
 -11   4  14       49.27       60.77     18.44 o 
 -10   4  14      933.48     1003.94     36.34 o 
  -9   4  14       21.99       20.61     15.20 o 
  -8   4  14       27.22       83.90     31.77 o 
  -7   4  14      238.67      196.75     41.08 o 
  -6   4  14     3785.18     3470.74     43.32 o 
  -5   4  14      948.67      906.26     20.20 o 
  -4   4  14     5546.96     5270.21     58.28 o 
  -3   4  14     1554.08     1693.00     27.05 o 
  -2   4  14     6540.97     6371.75     86.52 o 
  -1   4  14     2827.98     2673.58     58.91 o 
   0   4  14      103.35       73.88      9.91 o 
   1   4  14     4961.02     4695.85    112.48 o 
   2   4  14      798.67      782.92     27.85 o 
   3   4  14     1599.72     1622.93     40.57 o 
   4   4  14     1238.15     1310.57     44.05 o 
   5   4  14     1650.77     1565.59     35.86 o 
   6   4  14     2085.04     2056.49     65.32 o 
   7   4  14     1074.82     1122.04     30.19 o 
   8   4  14      133.37      125.86     14.60 o 
   9   4  14       49.86       55.35     12.86 o 
  10   4  14     3234.46     3447.36     73.05 o 
  11   4  14      129.45      127.74     29.27 o 
 -12   5  14      428.02      443.68     31.63 o 
 -11   5  14      445.60      557.88     52.56 o 
 -10   5  14      138.32      137.59     21.17 o 
  -9   5  14      155.92      172.02     20.98 o 
  -8   5  14     1774.74     1574.08     43.16 o 
  -7   5  14      183.42      197.31     19.64 o 
  -6   5  14      561.26      600.40     32.07 o 
  -5   5  14        0.19        2.33      7.75 o 
  -4   5  14     1433.21     1350.58     34.57 o 
  -3   5  14     6397.32     6123.44     90.22 o 
  -2   5  14       65.82       99.01     13.41 o 
  -1   5  14      297.65      300.28     18.29 o 
   0   5  14     1593.90     1684.95     32.98 o 
   1   5  14      243.46      252.59     17.93 o 
   2   5  14      374.92      338.07     22.15 o 
   3   5  14      430.75      499.24     63.04 o 
   4   5  14     1578.17     1506.76    123.08 o 
   5   5  14      528.33      552.01     23.80 o 
   6   5  14      176.72      174.80     15.51 o 
   7   5  14       27.47       18.52     11.47 o 
   8   5  14      684.75      690.26     26.23 o 
   9   5  14        2.19       -2.78     11.55 o 
  10   5  14       55.77       63.60     14.30 o 
 -11   6  14      736.53      738.57     43.58 o 
 -10   6  14      703.35      680.51     33.14 o 
  -9   6  14      695.11      785.92     32.67 o 
  -8   6  14     2310.14     2210.18     52.65 o 
  -7   6  14       45.91       13.07     14.43 o 
  -6   6  14      106.04      115.93     11.33 o 
  -5   6  14     1264.03     1395.84     26.84 o 
  -4   6  14        5.29       -4.61      8.20 o 
  -3   6  14     2320.87     2182.72     51.94 o 
  -2   6  14       79.65       94.79     11.38 o 
  -1   6  14     5160.91     4853.16     67.26 o 
   0   6  14      346.39      322.94     19.38 o 
   1   6  14     3795.72     3825.84    126.41 o 
   2   6  14      110.36       95.13     15.58 o 
   3   6  14     1293.13     1207.26     37.79 o 
   4   6  14      222.69      209.22     33.76 o 
   5   6  14     1595.44     1637.78     39.56 o 
   6   6  14       15.56        7.62     14.75 o 
   7   6  14        5.82       17.34     14.03 o 
   8   6  14     1775.11     1866.98     54.22 o 
   9   6  14     1665.42     1777.50     41.78 o 
  10   6  14      577.70      563.32     27.19 o 
 -10   7  14       34.01       34.88     24.28 o 
  -9   7  14      641.33      612.54     37.92 o 
  -8   7  14        1.27       -7.62     14.81 o 
  -7   7  14      244.76      216.35     22.11 o 
  -6   7  14      112.19       86.14     11.63 o 
  -5   7  14      694.28      741.79     21.18 o 
  -4   7  14      129.79      174.00     13.26 o 
  -3   7  14     2028.21     2078.75     35.01 o 
  -2   7  14       63.00       72.16     15.13 o 
  -1   7  14     1035.96      958.65     37.96 o 
   0   7  14      348.07      284.92     22.46 o 
   1   7  14      118.39      105.53     25.95 o 
   2   7  14      934.75      871.48     52.39 o 
   3   7  14      240.66      204.20     20.74 o 
   4   7  14       68.33       58.25     16.23 o 
   5   7  14      545.44      475.04     29.50 o 
   6   7  14      474.77      459.21     26.47 o 
   7   7  14        2.42       -6.75     12.53 o 
   8   7  14      159.34      172.58     18.37 o 
   9   7  14      171.89      148.58     38.24 o 
  -9   8  14      106.09      115.43     21.99 o 
  -8   8  14      489.96      516.19     31.35 o 
  -7   8  14     1153.82     1185.53     51.06 o 
  -6   8  14     1457.96     1427.08     29.64 o 
  -5   8  14      264.27      273.50     19.88 o 
  -4   8  14      451.77      509.01     19.56 o 
  -3   8  14     2001.37     1996.37     40.84 o 
  -2   8  14        7.29       10.85     11.57 o 
  -1   8  14     1755.49     1771.04     59.54 o 
   0   8  14       26.48        8.18     14.16 o 
   1   8  14      526.95      498.18     56.05 o 
   2   8  14      509.09      370.10     39.25 o 
   3   8  14     1609.10     1603.35     56.88 o 
   4   8  14      603.79      497.59     31.02 o 
   5   8  14       31.00       17.96     15.74 o 
   6   8  14      346.80      335.24     27.29 o 
   7   8  14     1149.50     1125.67     42.31 o 
  -8   9  14      531.11      498.10     52.39 o 
  -7   9  14      648.73      643.54     32.58 o 
  -6   9  14      535.91      577.05     25.54 o 
  -5   9  14       70.84       46.34     12.04 o 
  -4   9  14        5.46       16.25     13.11 o 
  -3   9  14     1354.32     1364.16    105.95 o 
  -2   9  14       10.60       30.31     16.23 o 
  -1   9  14      492.53      515.13     31.40 o 
   0   9  14      163.42      140.29     20.46 o 
   1   9  14      932.80      946.44     79.17 o 
   2   9  14        4.84       16.68     15.39 o 
   3   9  14      426.26      415.39     29.77 o 
   4   9  14      604.50      594.66     77.34 o 
   5   9  14      219.58      199.15     23.63 o 
   6   9  14      126.05      108.88     20.70 o 
  -5  10  14      961.57     1025.34     73.13 o 
  -4  10  14      317.49      279.27     26.11 o 
  -3  10  14      663.94      693.99     35.52 o 
  -2  10  14       36.64       32.50     17.97 o 
  -1  10  14     1307.83     1384.43    128.24 o 
   0  10  14       24.01       42.62     18.37 o 
   1  10  14      937.95      914.20     58.21 o 
   2  10  14       33.35       20.31     17.62 o 
   3  10  14      265.57      269.76     26.32 o 
 -13   1  15       19.80       61.84     24.62 o 
 -12   1  15      763.05      718.31     35.28 o 
 -11   1  15      476.65      412.82     28.78 o 
 -10   1  15     1941.68     1944.78     84.66 o 
  -9   1  15      251.55      219.21     21.75 o 
  -8   1  15     3565.22     3512.47     67.51 o 
  -7   1  15      138.18      136.17     17.52 o 
  -6   1  15     3459.53     3331.70     40.55 o 
  -5   1  15      324.27      284.08     12.39 o 
  -4   1  15     2673.79     2820.42     36.04 o 
  -3   1  15     1831.80     1845.17     27.26 o 
  -2   1  15      892.47      780.87     24.01 o 
  -1   1  15     5861.22     5776.95     60.24 o 
   0   1  15        9.08        7.23      5.68 o 
   1   1  15     2542.40     2688.18     50.08 o 
   2   1  15       69.10       47.81      8.17 o 
   3   1  15     2743.42     2472.29     37.98 o 
   4   1  15        1.91       -5.13     10.23 o 
   5   1  15     3565.14     3618.83     52.87 o 
   6   1  15      482.02      494.28     37.94 o 
   7   1  15     5012.01     5229.27     70.82 o 
   8   1  15     1981.90     1964.77     38.72 o 
   9   1  15     1511.99     1487.30     34.17 o 
  10   1  15      814.72      851.43     27.70 o 
  11   1  15      743.82      752.63     48.42 o 
 -13   2  15        0.38       -2.14     18.20 o 
 -12   2  15       94.39      101.86     21.17 o 
 -11   2  15      387.11      329.22     46.07 o 
 -10   2  15        0.03        4.96     18.30 o 
  -9   2  15      140.07      111.65     18.96 o 
  -8   2  15      291.48      269.95     21.88 o 
  -7   2  15      576.92      525.91     25.42 o 
  -6   2  15       70.14       92.20      9.28 o 
  -5   2  15      120.80      122.65      9.54 o 
  -4   2  15       35.14       34.81      7.23 o 
  -3   2  15       59.25       50.59      9.03 o 
  -2   2  15     5161.77     5292.35     57.11 o 
  -1   2  15      642.88      649.81     16.02 o 
   0   2  15      135.56      165.83      9.60 o 
   1   2  15     3703.42     3972.93     54.04 o 
   2   2  15      940.09      879.81     44.39 o 
   3   2  15      626.48      569.79     19.88 o 
   4   2  15      137.59      164.53     12.97 o 
   5   2  15     1187.15     1142.89     38.63 o 
   6   2  15      936.98      966.55     47.31 o 
   7   2  15       33.15        3.62      9.67 o 
   8   2  15      602.52      662.91     24.02 o 
   9   2  15      223.80      200.62     16.25 o 
  10   2  15      197.06      189.36     18.33 o 
  11   2  15       16.29        4.11     12.02 o 
 -13   3  15        0.85      -21.32     19.46 o 
 -12   3  15     1137.60     1155.71    124.41 o 
 -11   3  15        0.03      -15.37     15.64 o 
 -10   3  15      223.70      255.50     23.96 o 
  -9   3  15      168.42      196.53     21.04 o 
  -8   3  15     1058.21     1005.93     46.24 o 
  -7   3  15        3.44        4.40     13.17 o 
  -6   3  15     3661.05     3824.56     46.14 o 
  -5   3  15     1839.92     1845.63     35.67 o 
  -4   3  15     3150.77     2981.07     39.28 o 
  -3   3  15     4060.53     4195.12     62.45 o 
  -2   3  15     3201.23     3217.94     40.42 o 
  -1   3  15      772.07      675.48     20.79 o 
   0   3  15     1759.58     1731.40     47.53 o 
   1   3  15     6941.13     7101.18    109.44 o 
   2   3  15        2.37       10.04      8.01 o 
   3   3  15      135.67      142.54     16.11 o 
   4   3  15        7.09        5.40      9.06 o 
   5   3  15     2574.30     2653.96     82.86 o 
   6   3  15     1048.61      955.35     27.01 o 
   7   3  15      601.16      620.48     25.54 o 
   8   3  15      447.41      437.25     28.43 o 
   9   3  15     2803.79     2670.55     48.91 o 
  10   3  15     1758.80     1846.93     40.97 o 
  11   3  15      192.17      191.06     24.28 o 
 -12   4  15        0.10      -21.79     23.95 o 
 -11   4  15       64.00       57.15     19.12 o 
 -10   4  15       78.32       62.78     18.04 o 
  -9   4  15     1352.82     1180.46     44.08 o 
  -8   4  15      554.69      531.39     28.07 o 
  -7   4  15       59.99       47.82     15.50 o 
  -6   4  15     1669.09     1595.37     33.80 o 
  -5   4  15      169.31      162.79     14.26 o 
  -4   4  15     1352.11     1472.74     30.33 o 
  -3   4  15       82.65       57.11      8.86 o 
  -2   4  15     1393.73     1288.30     26.02 o 
  -1   4  15      245.94      236.52     12.13 o 
   0   4  15     1636.03     1647.65     34.88 o 
   1   4  15     1403.46     1498.41     70.45 o 
   2   4  15       26.35       26.85     11.65 o 
   3   4  15      224.15      206.93     18.27 o 
   4   4  15      474.13      512.55     21.72 o 
   5   4  15      326.95      308.33     21.26 o 
   6   4  15       23.81       22.11     10.97 o 
   7   4  15        0.48       15.45     11.18 o 
   8   4  15      445.81      522.27     23.94 o 
   9   4  15        6.53        8.64     11.73 o 
  10   4  15      104.05      121.57     16.07 o 
 -12   5  15      326.23      422.34     31.82 o 
 -11   5  15        3.28      -12.39     16.81 o 
 -10   5  15      505.61      428.78     29.60 o 
  -9   5  15       36.20      -10.91     15.03 o 
  -8   5  15     1432.82     1514.81     46.24 o 
  -7   5  15      270.64      242.96     21.76 o 
  -6   5  15       10.31        6.14      9.79 o 
  -5   5  15     1131.18     1106.95     23.63 o 
  -4   5  15      552.47      496.22     17.48 o 
  -3   5  15     1706.50     1740.64     46.96 o 
  -2   5  15      287.09      314.89     14.47 o 
  -1   5  15     2977.88     3067.82     47.87 o 
   0   5  15     2334.64     2161.22     54.57 o 
   1   5  15     1073.82      966.03     25.72 o 
   2   5  15      415.36      390.39     23.95 o 
   3   5  15     2618.06     2419.45     91.81 o 
   4   5  15     2206.85     2063.60    144.37 o 
   5   5  15       97.13      106.66     14.16 o 
   6   5  15       22.23       16.72     11.33 o 
   7   5  15      787.43      858.99     28.47 o 
   8   5  15      623.25      646.07     42.51 o 
   9   5  15        4.40       -3.73     12.36 o 
  10   5  15      355.23      338.70     22.39 o 
 -11   6  15      285.36      277.21     26.87 o 
 -10   6  15       15.33       -0.64     22.62 o 
  -9   6  15        4.05        0.03     15.88 o 
  -8   6  15       19.79       35.90     16.42 o 
  -7   6  15       87.74      163.49     19.99 o 
  -6   6  15       18.66       27.02     11.62 o 
  -5   6  15     1436.25     1426.04     27.82 o 
  -4   6  15        9.77       -1.75      8.78 o 
  -3   6  15       10.26       29.15      9.11 o 
  -2   6  15      448.05      380.91     18.85 o 
  -1   6  15      989.67      998.02     27.76 o 
   0   6  15      658.49      703.41     31.56 o 
   1   6  15      501.97      519.80     61.37 o 
   2   6  15     1177.25     1124.90     36.74 o 
   3   6  15      170.76      156.45     18.33 o 
   4   6  15      298.77      342.94     44.08 o 
   5   6  15      733.13      740.81     32.09 o 
   6   6  15       77.80       55.73     15.09 o 
   7   6  15       17.27        4.33     12.65 o 
   8   6  15       26.57       37.29     13.70 o 
   9   6  15       93.45       79.20     17.02 o 
 -10   7  15     1464.93     1372.30     45.50 o 
  -9   7  15       60.52       57.59     18.80 o 
  -8   7  15      408.59      403.95     50.23 o 
  -7   7  15       64.24       49.29     17.39 o 
  -6   7  15      947.02      897.32     33.99 o 
  -5   7  15      515.56      537.67     19.20 o 
  -4   7  15      541.06      584.12     19.82 o 
  -3   7  15     2004.22     2059.52     73.25 o 
  -2   7  15      164.26      123.29     14.52 o 
  -1   7  15     2358.44     2127.95     41.57 o 
   0   7  15       40.74       32.24     14.67 o 
   1   7  15     5227.20     4807.97    432.45 o 
   2   7  15      111.88      120.19     18.33 o 
   3   7  15      880.10      873.80     93.64 o 
   4   7  15       11.65       23.78     14.82 o 
   5   7  15     1109.69     1132.56    106.61 o 
   6   7  15       23.16       12.82     15.28 o 
   7   7  15      457.60      387.54     23.83 o 
   8   7  15      100.61       76.66     16.65 o 
  -9   8  15      656.52      632.70     33.75 o 
  -8   8  15       15.40        9.74     21.62 o 
  -7   8  15        1.06      -14.16     15.68 o 
  -6   8  15       64.19       82.42     18.11 o 
  -5   8  15        3.52        9.12     10.09 o 
  -4   8  15      520.06      504.35     19.88 o 
  -3   8  15       63.97       45.00     13.23 o 
  -2   8  15       60.71       45.62     12.58 o 
  -1   8  15       22.03       21.51     15.61 o 
   0   8  15      318.06      248.38     25.78 o 
   1   8  15      267.04      205.45     22.33 o 
   2   8  15      418.62      417.29     28.26 o 
   3   8  15      170.50      139.71     20.22 o 
   4   8  15        6.43       13.61     15.10 o 
   5   8  15       99.71       76.61     33.60 o 
   6   8  15       73.20      102.30     19.52 o 
   7   8  15       81.89       68.33     19.05 o 
  -7   9  15       63.76       56.88     21.46 o 
  -6   9  15      553.52      536.60     32.33 o 
  -5   9  15      488.66      476.98     21.22 o 
  -4   9  15      618.33      595.13     35.04 o 
  -3   9  15      939.04     1002.47     39.01 o 
  -2   9  15       23.48       28.37     16.52 o 
  -1   9  15     1060.20     1128.09    131.06 o 
   0   9  15       40.95        8.32     22.45 o 
   1   9  15      466.12      436.35     55.22 o 
   2   9  15       91.41       78.20     25.45 o 
   3   9  15      539.81      448.85     30.41 o 
   4   9  15        8.35        1.80     15.84 o 
   5   9  15      556.55      531.81     33.72 o 
  -4  10  15      224.59      233.20     32.43 o 
  -3  10  15      131.27      127.82     22.23 o 
  -2  10  15      115.98      109.01     21.52 o 
  -1  10  15      120.95      127.06     36.76 o 
   0  10  15      516.91      550.43     87.65 o 
   1  10  15        1.14        0.79     17.96 o 
   2  10  15       26.12       27.38     20.79 o 
 -13   0  16      104.84       84.16     30.60 o 
 -12   0  16       19.31       61.21     28.61 o 
 -11   0  16      931.84      989.97     55.22 o 
 -10   0  16      548.95      630.37     45.24 o 
  -9   0  16       43.30       50.56     23.62 o 
  -8   0  16      395.65      471.70     35.93 o 
  -7   0  16      268.44      284.42     31.60 o 
  -6   0  16     2693.24     2936.31     81.83 o 
  -5   0  16      594.87      679.79     24.48 o 
  -4   0  16     4222.47     3997.20     66.14 o 
  -3   0  16     4332.50     4365.68     69.98 o 
  -2   0  16     2186.30     2169.98     42.90 o 
  -1   0  16      665.08      706.41     23.40 o 
   0   0  16     1093.54      972.01     26.62 o 
   1   0  16     5038.60     5073.02     76.96 o 
   2   0  16     2355.83     2089.72     64.53 o 
   3   0  16      158.03      135.39     21.62 o 
   4   0  16      136.88      122.75     21.95 o 
   5   0  16      130.61       79.84     20.62 o 
   6   0  16      681.81      776.74     43.58 o 
   7   0  16     2812.13     2690.48     82.50 o 
   8   0  16      608.41      574.16     40.92 o 
   9   0  16      879.03      822.98     47.90 o 
  10   0  16     1112.65     1229.81     57.88 o 
  11   0  16      459.39      512.28     43.24 o 
 -13   1  16       76.71       57.91     21.04 o 
 -12   1  16      431.01      422.44     30.75 o 
 -11   1  16       62.38       87.21     19.98 o 
 -10   1  16      169.51      150.79     21.17 o 
  -9   1  16      135.85      132.89     19.64 o 
  -8   1  16     2670.58     2787.74     59.60 o 
  -7   1  16       68.14       54.35     15.14 o 
  -6   1  16     1389.10     1444.48     90.81 o 
  -5   1  16      207.89      213.70     11.52 o 
  -4   1  16     1262.07     1257.52     27.64 o 
  -3   1  16     1460.55     1489.03     24.90 o 
  -2   1  16      335.99      278.93     12.52 o 
  -1   1  16      135.14      145.03     10.32 o 
   0   1  16      102.62      122.30      8.87 o 
   1   1  16      744.12      717.87     25.72 o 
   2   1  16      414.91      406.67     29.36 o 
   3   1  16     1703.98     1484.74     31.18 o 
   4   1  16       74.63      113.74     11.76 o 
   5   1  16     3884.25     3610.50     68.00 o 
   6   1  16      108.06      133.38     16.38 o 
   7   1  16      988.69     1033.83     28.24 o 
   8   1  16       42.70       50.05     11.44 o 
   9   1  16      282.09      259.76     19.06 o 
  10   1  16      782.25      871.15     28.72 o 
  11   1  16      294.35      309.74     33.00 o 
 -13   2  16        1.92      -20.56     18.45 o 
 -12   2  16     2815.72     3054.15     69.93 o 
 -11   2  16        1.34        4.01     21.95 o 
 -10   2  16       67.16       61.37     17.97 o 
  -9   2  16      164.35      151.15     19.61 o 
  -8   2  16     2488.34     2542.59     56.51 o 
  -7   2  16       45.45       46.84     15.24 o 
  -6   2  16     2098.26     1951.18     46.10 o 
  -5   2  16     4603.84     4736.24     53.97 o 
  -4   2  16     2289.12     2196.72     31.78 o 
  -3   2  16      681.54      689.76     20.22 o 
  -2   2  16     4816.71     4840.87     58.34 o 
  -1   2  16     5266.61     4908.53     72.07 o 
   0   2  16      391.73      334.62     12.87 o 
   1   2  16      903.55      919.74     23.28 o 
   2   2  16     3371.03     3189.63     47.25 o 
   3   2  16     2712.59     2627.90    141.04 o 
   4   2  16      327.02      375.82     42.71 o 
   5   2  16     5362.56     5229.77     71.01 o 
   6   2  16        6.31        2.80      9.59 o 
   7   2  16      391.19      439.78     24.07 o 
   8   2  16     1300.32     1290.73     41.62 o 
   9   2  16     2620.61     2615.81     48.11 o 
  10   2  16      331.99      330.79     21.99 o 
  11   2  16       17.81       21.71     12.94 o 
 -12   3  16      111.61       82.86     21.29 o 
 -11   3  16      122.61      106.12     24.45 o 
 -10   3  16      172.71      214.01     23.60 o 
  -9   3  16       51.89       43.17     16.82 o 
  -8   3  16      795.97      927.83     34.32 o 
  -7   3  16       12.46       -1.64     13.81 o 
  -6   3  16      450.13      523.34     26.44 o 
  -5   3  16      877.96      843.89     20.00 o 
  -4   3  16      761.97      762.25     19.40 o 
  -3   3  16       52.09       27.35      8.08 o 
  -2   3  16     1383.53     1411.09     24.99 o 
  -1   3  16      207.41      180.21     11.08 o 
   0   3  16      444.27      474.64     20.61 o 
   1   3  16       47.85       49.54     10.58 o 
   2   3  16        1.13        3.78      8.08 o 
   3   3  16       78.60       70.68     13.92 o 
   4   3  16      330.82      257.02     16.61 o 
   5   3  16      129.54      164.50     14.78 o 
   6   3  16      379.76      354.11     19.45 o 
   7   3  16       19.11       15.15     11.08 o 
   8   3  16       81.94       97.94     14.19 o 
   9   3  16      372.54      342.76     21.19 o 
  10   3  16      350.00      374.80     22.65 o 
 -12   4  16       30.47       25.04     18.88 o 
 -11   4  16       37.24       26.93     18.20 o 
 -10   4  16      903.50      922.34     37.03 o 
  -9   4  16      120.26      120.95     19.23 o 
  -8   4  16      756.74      676.79     30.93 o 
  -7   4  16     2059.11     2096.89     50.10 o 
  -6   4  16     1510.37     1439.23     39.75 o 
  -5   4  16      549.02      531.19     17.24 o 
  -4   4  16     2717.11     2704.65     37.69 o 
  -3   4  16     4712.50     4541.37     53.50 o 
  -2   4  16      365.72      331.35     19.36 o 
  -1   4  16      542.40      548.49     19.70 o 
   0   4  16     1184.02     1141.04     46.90 o 
   1   4  16     2864.61     2798.54     45.28 o 
   2   4  16      683.88      587.30     27.26 o 
   3   4  16     2600.31     2371.99     53.27 o 
   4   4  16      237.40      189.25     19.35 o 
   5   4  16     1965.09     1851.88     40.70 o 
   6   4  16     1177.26     1184.44     31.88 o 
   7   4  16     2811.93     2954.01     52.23 o 
   8   4  16      597.27      569.23     25.15 o 
   9   4  16      265.83      243.17     19.37 o 
  10   4  16     2051.77     2097.60     69.26 o 
 -11   5  16      384.46      338.85     28.83 o 
 -10   5  16       71.27      102.62     20.46 o 
  -9   5  16      170.36      151.19     21.15 o 
  -8   5  16      570.12      586.65     30.45 o 
  -7   5  16        7.29       -7.15     13.45 o 
  -6   5  16       31.70       40.50     18.79 o 
  -5   5  16      589.00      503.11     27.70 o 
  -4   5  16     1503.33     1486.21     27.81 o 
  -3   5  16      168.83      146.32     11.89 o 
  -2   5  16     3886.50     3826.51     56.45 o 
  -1   5  16       46.92       32.41     10.38 o 
   0   5  16     1119.20     1068.54     46.51 o 
   1   5  16        0.51       -5.34      9.41 o 
   2   5  16      190.03      185.75     30.94 o 
   3   5  16      370.43      306.54     25.45 o 
   4   5  16      732.95      661.44     34.10 o 
   5   5  16        0.01        8.00     11.69 o 
   6   5  16       29.69       29.41     12.52 o 
   7   5  16       23.60       29.25     13.07 o 
   8   5  16      346.82      326.81     27.63 o 
   9   5  16      195.83      131.36     17.09 o 
 -10   6  16      187.39      179.62     23.62 o 
  -9   6  16      354.35      330.28     27.26 o 
  -8   6  16     2027.74     2149.59     53.72 o 
  -7   6  16        9.91        2.13     15.03 o 
  -6   6  16     1882.32     1922.20     47.98 o 
  -5   6  16     1430.22     1474.63     28.76 o 
  -4   6  16      488.15      514.23     18.29 o 
  -3   6  16     3880.01     3650.93     48.28 o 
  -2   6  16        3.67        3.28     10.48 o 
  -1   6  16     2855.77     3038.52     67.68 o 
   0   6  16      660.73      671.88     23.66 o 
   1   6  16     1036.79     1075.23     39.09 o 
   2   6  16       92.34       88.81     16.34 o 
   3   6  16      403.73      420.82     26.87 o 
   4   6  16       24.21       19.59     14.14 o 
   5   6  16      886.60      914.50     41.75 o 
   6   6  16      409.24      347.55     22.31 o 
   7   6  16      183.13      173.20     18.43 o 
   8   6  16     2027.21     2108.16     62.52 o 
  -9   7  16      992.12     1048.84     40.09 o 
  -8   7  16       10.95       -6.55     16.32 o 
  -7   7  16       13.58       13.39     24.45 o 
  -6   7  16       91.64       82.16     17.90 o 
  -5   7  16      599.92      569.96     21.37 o 
  -4   7  16        0.47       -4.25      9.37 o 
  -3   7  16        4.83      -15.81     10.54 o 
  -2   7  16      649.99      696.42     38.93 o 
  -1   7  16       60.54       51.96     12.92 o 
   0   7  16       24.18       30.54     15.14 o 
   1   7  16      306.33      257.60     23.05 o 
   2   7  16     3488.27     3324.93     69.84 o 
   3   7  16       14.74       15.60     14.80 o 
   4   7  16      629.73      556.71     31.45 o 
   5   7  16      639.81      609.26     71.02 o 
   6   7  16      688.09      668.61     42.58 o 
   7   7  16      167.81      141.99     27.61 o 
  -8   8  16      166.64      223.00     24.81 o 
  -7   8  16        1.36       11.43     25.12 o 
  -6   8  16      699.02      779.21     34.46 o 
  -5   8  16      124.89      123.22     13.47 o 
  -4   8  16        6.83       11.22     12.21 o 
  -3   8  16      476.36      478.22     24.06 o 
  -2   8  16      264.82      267.77     19.58 o 
  -1   8  16     2003.42     2042.93     53.04 o 
   0   8  16       74.88       60.34     17.05 o 
   1   8  16      197.18      190.51     21.95 o 
   2   8  16       36.06       25.71     15.95 o 
   3   8  16     1715.39     1589.29     49.73 o 
   4   8  16       11.25       12.44     15.24 o 
   5   8  16       52.93       47.97     18.11 o 
   6   8  16      126.97      119.77     21.07 o 
  -6   9  16      356.58      380.92     55.22 o 
  -5   9  16      147.57      159.32     18.29 o 
  -4   9  16      194.88      242.91     22.21 o 
  -3   9  16      827.90      843.38     44.95 o 
  -2   9  16        1.85      -10.89     15.41 o 
  -1   9  16       13.94       15.15     16.79 o 
   0   9  16      470.88      492.53     59.71 o 
   1   9  16      396.25      427.69     30.51 o 
   2   9  16       61.74       52.45     18.11 o 
   3   9  16      143.54      135.62     21.41 o 
   4   9  16      403.23      380.30     29.98 o 
  -2  10  16        6.83        3.98     21.79 o 
  -1  10  16      225.15      176.67     23.96 o 
   0  10  16       94.77       72.85     34.76 o 
 -12   1  17     1141.28     1155.72     43.51 o 
 -11   1  17      138.08      152.65     44.74 o 
 -10   1  17     1116.58     1158.98     40.08 o 
  -9   1  17      290.51      311.65     25.27 o 
  -8   1  17     2036.50     1936.97     49.28 o 
  -7   1  17       97.72      105.56     27.44 o 
  -6   1  17     4050.38     4042.00    180.13 o 
  -5   1  17       35.07       43.50      8.41 o 
  -4   1  17     1547.20     1484.00     31.53 o 
  -3   1  17     1142.06     1078.74     21.58 o 
  -2   1  17     1710.43     1685.91     26.97 o 
  -1   1  17     6579.77     6597.92     94.53 o 
   0   1  17       36.99       24.54      7.06 o 
   1   1  17     1052.69     1099.76     25.19 o 
   2   1  17      217.17      194.90     13.26 o 
   3   1  17     1813.88     1905.44     46.10 o 
   4   1  17      368.86      314.31     22.08 o 
   5   1  17     1364.37     1241.35     60.88 o 
   6   1  17      135.01      108.96     13.01 o 
   7   1  17     1293.31     1247.63     31.27 o 
   8   1  17     1300.17     1333.06     33.08 o 
   9   1  17     2304.87     2343.48     45.45 o 
  10   1  17      894.89      993.51     38.69 o 
 -12   2  17        5.90       10.36     18.58 o 
 -11   2  17      394.15      497.06     33.76 o 
 -10   2  17      277.86      278.49     25.35 o 
  -9   2  17        2.21        3.66     15.61 o 
  -8   2  17       35.21       32.90     15.81 o 
  -7   2  17      332.22      329.31     23.85 o 
  -6   2  17       62.72       67.11     16.01 o 
  -5   2  17       84.31      110.84     15.43 o 
  -4   2  17       66.99       81.04      9.43 o 
  -3   2  17      247.31      165.00     11.08 o 
  -2   2  17      601.42      618.50     21.44 o 
  -1   2  17       21.75       17.63      8.55 o 
   0   2  17        2.61       -0.14      7.80 o 
   1   2  17      181.76      179.39     13.00 o 
   2   2  17      667.78      599.00     39.88 o 
   3   2  17       10.73       18.53     11.75 o 
   4   2  17      186.50      165.21     14.46 o 
   5   2  17      601.43      620.48     23.00 o 
   6   2  17        1.71       -0.70      9.92 o 
   7   2  17       20.88       12.63     10.94 o 
   8   2  17        9.48       15.91     11.39 o 
   9   2  17      207.81      270.52     19.47 o 
  10   2  17        0.96      -16.74     11.38 o 
 -12   3  17      595.67      625.23     52.56 o 
 -11   3  17      338.30      289.10     26.34 o 
 -10   3  17      669.37      629.83     32.91 o 
  -9   3  17      224.42      230.60     23.52 o 
  -8   3  17     2386.74     2562.98     80.83 o 
  -7   3  17      630.24      580.39     28.81 o 
  -6   3  17      861.87      825.42     31.50 o 
  -5   3  17      444.19      443.26     16.67 o 
  -4   3  17     5535.66     5541.70     63.47 o 
  -3   3  17     4513.41     4599.96     53.95 o 
  -2   3  17       22.38       31.92      8.31 o 
  -1   3  17     1048.84     1143.25     26.98 o 
   0   3  17     2048.46     2178.88     38.51 o 
   1   3  17     2728.83     2523.92     42.09 o 
   2   3  17       87.18       82.61     11.46 o 
   3   3  17     1366.09     1362.11     39.72 o 
   4   3  17       55.14       50.57     11.73 o 
   5   3  17    10398.28    10342.99    122.96 o 
   6   3  17      660.44      632.63     24.96 o 
   7   3  17      855.58      807.17     27.70 o 
   8   3  17      428.56      503.54     24.38 o 
   9   3  17      450.40      454.71     24.16 o 
  10   3  17      393.56      380.19     23.05 o 
 -11   4  17       74.44       79.09     20.77 o 
 -10   4  17       73.41       87.95     20.23 o 
  -9   4  17      284.66      393.28     31.44 o 
  -8   4  17      159.99      120.44     20.22 o 
  -7   4  17       25.88       19.72     14.35 o 
  -6   4  17       88.85      108.88     17.52 o 
  -5   4  17      144.14      172.00     12.45 o 
  -4   4  17      104.74       83.28     10.13 o 
  -3   4  17     1704.54     1670.41     28.98 o 
  -2   4  17      827.80      743.77     25.30 o 
  -1   4  17      120.66      161.25     13.64 o 
   0   4  17      326.68      271.26     18.78 o 
   1   4  17       29.48       23.02     10.11 o 
   2   4  17      690.12      624.88     28.33 o 
   3   4  17      524.80      547.37     27.63 o 
   4   4  17        7.13       20.86     13.05 o 
   5   4  17     2043.58     1959.00     41.08 o 
   6   4  17     1269.31     1302.91     46.83 o 
   7   4  17       31.02       62.52     13.68 o 
   8   4  17       47.97       56.60     14.18 o 
   9   4  17       42.50       38.49     14.27 o 
 -11   5  17       34.56       21.24     19.16 o 
 -10   5  17     1188.76     1208.46     42.63 o 
  -9   5  17      110.13      134.43     28.77 o 
  -8   5  17     1388.24     1269.76     41.26 o 
  -7   5  17       14.01       24.91     19.46 o 
  -6   5  17     2903.91     2840.15     59.98 o 
  -5   5  17     3504.69     3625.76    110.76 o 
  -4   5  17      469.25      523.14     31.99 o 
  -3   5  17      359.68      380.22     37.26 o 
  -2   5  17      392.32      354.16     18.54 o 
  -1   5  17      504.63      514.25     20.72 o 
   0   5  17       44.33       47.54     11.19 o 
   1   5  17      212.40      225.86     15.92 o 
   2   5  17      913.22      835.85     32.56 o 
   3   5  17     1632.14     1822.56     48.08 o 
   4   5  17      326.67      308.67     23.83 o 
   5   5  17     1087.78      960.22     36.67 o 
   6   5  17       97.34       61.51     14.29 o 
   7   5  17     3592.35     3475.61     99.52 o 
   8   5  17        2.66      -11.89     13.70 o 
   9   5  17      602.57      704.06     29.83 o 
 -10   6  17       29.82       11.45     17.32 o 
  -9   6  17       48.19       36.56     18.34 o 
  -8   6  17      470.12      491.34     31.04 o 
  -7   6  17      154.84       94.17     18.31 o 
  -6   6  17       28.54       40.45     16.34 o 
  -5   6  17        2.99        7.91      9.44 o 
  -4   6  17        2.50       10.22      9.63 o 
  -3   6  17      238.41      218.66     23.16 o 
  -2   6  17      129.34      141.82     15.07 o 
  -1   6  17        8.76        2.28     10.48 o 
   0   6  17      382.59      424.66     21.21 o 
   1   6  17      201.14      206.80     53.72 o 
   2   6  17       61.41       32.01     14.56 o 
   3   6  17      129.68      101.25     17.02 o 
   4   6  17     1873.13     1830.13     57.05 o 
   5   6  17      110.44       94.48     18.27 o 
   6   6  17       91.53      144.65     20.93 o 
   7   6  17     1060.67      935.44     44.54 o 
   8   6  17       24.50       24.49     14.92 o 
  -9   7  17       60.76       52.32     20.09 o 
  -8   7  17     1727.94     1755.71     54.55 o 
  -7   7  17       22.88       35.26     17.96 o 
  -6   7  17     1428.62     1502.17     44.19 o 
  -5   7  17       27.08       46.44     11.22 o 
  -4   7  17      966.02     1048.69     36.10 o 
  -3   7  17     1307.12     1347.73     44.50 o 
  -2   7  17       36.98       23.64     12.38 o 
  -1   7  17      784.24      744.66     26.80 o 
   0   7  17      231.65      230.14     22.65 o 
   1   7  17     3446.25     3357.09     70.68 o 
   2   7  17        1.48        4.24     16.97 o 
   3   7  17     1411.18     1237.30     54.06 o 
   4   7  17       70.37       46.27     13.50 o 
   5   7  17     1156.45     1236.11     34.75 o 
   6   7  17        2.29       25.35     13.16 o 
   7   7  17      563.81      517.72     65.86 o 
  -7   8  17        2.30       -5.29     19.29 o 
  -6   8  17      235.40      219.30     45.07 o 
  -5   8  17       62.34       59.39     15.10 o 
  -4   8  17      166.26      141.45     22.01 o 
  -3   8  17      222.89      196.50     18.08 o 
  -2   8  17      317.79      308.91     20.96 o 
  -1   8  17        0.71        1.02     16.97 o 
   0   8  17      123.08      165.00     21.51 o 
   1   8  17      504.82      486.06     31.09 o 
   2   8  17      183.75      146.51     21.44 o 
   3   8  17      110.62       91.77     19.04 o 
   4   8  17       15.20       22.27     16.52 o 
   5   8  17        0.01        7.25     31.44 o 
  -5   9  17       49.46       51.45     15.44 o 
  -4   9  17       29.19       51.81     15.13 o 
  -3   9  17      257.48      216.28     19.63 o 
  -2   9  17      219.89      237.02     24.90 o 
  -1   9  17      899.59      913.33    116.10 o 
   0   9  17       11.92        6.97     16.70 o 
   1   9  17      100.27      101.76     20.50 o 
   2   9  17       27.69       44.80     18.00 o 
   3   9  17      624.42      654.52     35.57 o 
 -12   0  18       18.89       67.86     25.95 o 
 -11   0  18       52.34       49.90     27.61 o 
 -10   0  18       35.04       41.58     25.95 o 
  -9   0  18     1166.37     1193.89     55.22 o 
  -8   0  18     2158.69     2406.07     79.17 o 
  -7   0  18      291.90      266.79     31.93 o 
  -6   0  18      433.40      467.71     36.26 o 
  -5   0  18      145.65      172.34     16.38 o 
  -4   0  18     6248.02     6492.57     98.20 o 
  -3   0  18     4643.73     4466.61    143.71 o 
  -2   0  18      983.02      993.87     52.06 o 
  -1   0  18     4760.36     4756.09     99.46 o 
   0   0  18     4799.07     4774.44    125.74 o 
   1   0  18     1690.00     1638.64     58.88 o 
   2   0  18        7.47       13.64     16.63 o 
   3   0  18     8047.57     8054.15    174.31 o 
   4   0  18       13.55       38.59     19.29 o 
   5   0  18      526.13      549.54     39.92 o 
   6   0  18     1508.24     1446.70     60.21 o 
   7   0  18     4393.90     4278.56    115.43 o 
   8   0  18     1427.39     1311.64     60.21 o 
   9   0  18     1059.23      978.99     54.55 o 
  10   0  18      965.04     1044.52     56.88 o 
 -12   1  18      340.45      235.57     57.05 o 
 -11   1  18      227.13      258.97     26.32 o 
 -10   1  18      178.06      221.78     49.07 o 
  -9   1  18       33.63       30.44     16.94 o 
  -8   1  18     1447.91     1437.99     43.16 o 
  -7   1  18      513.32      465.85     28.09 o 
  -6   1  18       71.58       40.79     15.30 o 
  -5   1  18      557.66      548.05     17.19 o 
  -4   1  18      163.30      171.20     11.68 o 
  -3   1  18      162.21      147.97     11.19 o 
  -2   1  18       12.09       24.80      8.10 o 
  -1   1  18      800.15      849.14     19.71 o 
   0   1  18       16.52       22.21      9.08 o 
   1   1  18     1124.21     1039.75     25.24 o 
   2   1  18       59.85       54.86     13.76 o 
   3   1  18      357.21      416.93     25.63 o 
   4   1  18      306.23      258.31     21.05 o 
   5   1  18      810.03      792.10     40.25 o 
   6   1  18        1.12        5.77     12.91 o 
   7   1  18      725.21      708.62     32.58 o 
   8   1  18        3.58        0.51     13.82 o 
   9   1  18      331.86      421.42     28.81 o 
  10   1  18      204.80      214.25     23.52 o 
 -12   2  18      591.79      515.66     34.69 o 
 -11   2  18      943.06      882.66     37.63 o 
 -10   2  18     1632.50     1499.31     46.67 o 
  -9   2  18      189.49      199.18     22.35 o 
  -8   2  18      972.81      964.56     49.23 o 
  -7   2  18      275.63      227.91     21.75 o 
  -6   2  18     1699.49     1618.55     42.92 o 
  -5   2  18     1853.96     1736.73     29.48 o 
  -4   2  18     2229.77     2184.90     49.37 o 
  -3   2  18      868.67      876.37     25.21 o 
  -2   2  18      621.47      559.62     18.53 o 
  -1   2  18     1179.42     1228.56     23.51 o 
   0   2  18        8.49       -5.01      8.49 o 
   1   2  18     1803.55     1714.10     33.22 o 
   2   2  18     1771.85     1845.42     34.88 o 
   3   2  18       96.54       95.59     15.87 o 
   4   2  18      155.96      115.50     13.88 o 
   5   2  18      262.12      271.23     18.14 o 
   6   2  18      227.65      192.59     16.29 o 
   7   2  18      490.81      485.91     23.60 o 
   8   2  18     1014.96      995.81     30.63 o 
   9   2  18     2317.44     2422.92     47.98 o 
 -11   3  18        0.83        6.55     18.69 o 
 -10   3  18      591.09      573.88     62.21 o 
  -9   3  18        8.67       21.74     17.40 o 
  -8   3  18      964.93      956.33     36.56 o 
  -7   3  18      362.37      355.36     25.52 o 
  -6   3  18      323.68      400.20     25.63 o 
  -5   3  18      135.04      127.46     11.59 o 
  -4   3  18     3395.53     3450.60     45.18 o 
  -3   3  18      403.17      445.32     16.99 o 
  -2   3  18        5.96       10.20      9.84 o 
  -1   3  18     1208.09     1172.46     27.93 o 
   0   3  18       54.43       77.03     11.57 o 
   1   3  18     2688.09     2518.07     50.94 o 
   2   3  18      873.72      822.29     24.55 o 
   3   3  18     1502.95     1468.49     42.09 o 
   4   3  18       12.27       24.32     13.51 o 
   5   3  18      529.03      534.39     33.44 o 
   6   3  18        0.59       -8.56     11.07 o 
   7   3  18        1.49      -16.66     11.10 o 
   8   3  18      155.87      111.18     16.04 o 
   9   3  18      124.88      173.32     18.18 o 
 -11   4  18        0.85      -19.03     17.86 o 
 -10   4  18      310.59      297.83     27.51 o 
  -9   4  18      131.54      119.59     23.12 o 
  -8   4  18     1530.93     1613.69     46.66 o 
  -7   4  18      204.82      147.17     20.34 o 
  -6   4  18     1849.28     1872.09     47.63 o 
  -5   4  18     3210.39     3315.99     45.07 o 
  -4   4  18     1785.30     1800.85     33.07 o 
  -3   4  18      582.71      580.54     18.62 o 
  -2   4  18     1336.45     1450.74     32.11 o 
  -1   4  18      909.97      928.73     25.97 o 
   0   4  18     1005.38      948.22     26.30 o 
   1   4  18      626.20      597.00     22.11 o 
   2   4  18      264.70      237.54     21.50 o 
   3   4  18     2003.33     1974.09     66.70 o 
   4   4  18      199.46      120.66     18.34 o 
   5   4  18     3146.61     3101.35     67.15 o 
   6   4  18     2431.43     2302.78     49.98 o 
   7   4  18     1286.02     1199.54     34.44 o 
   8   4  18      203.54      240.68     20.38 o 
   9   4  18      189.95      155.89     18.86 o 
 -10   5  18       45.76       49.42     19.79 o 
  -9   5  18       36.47       20.61     17.23 o 
  -8   5  18      122.44       91.24     19.88 o 
  -7   5  18      629.57      672.62     31.64 o 
  -6   5  18        5.65       10.12     15.37 o 
  -5   5  18        5.03        1.74      9.69 o 
  -4   5  18     1919.40     2014.74     33.87 o 
  -3   5  18      656.23      740.69     31.41 o 
  -2   5  18     1753.43     1859.04     37.80 o 
  -1   5  18      112.03      116.09     23.21 o 
   0   5  18      634.31      707.16     24.28 o 
   1   5  18      390.31      355.93     30.58 o 
   2   5  18       47.28       43.72     15.14 o 
   3   5  18       12.60        4.02     13.75 o 
   4   5  18      588.71      618.28     31.24 o 
   5   5  18      349.42      398.01     44.91 o 
   6   5  18      289.85      241.82     20.20 o 
   7   5  18       12.17        9.53     13.62 o 
   8   5  18      186.15      187.86     19.51 o 
  -9   6  18       11.94       17.48     18.46 o 
  -8   6  18     2506.12     2522.56     60.66 o 
  -7   6  18       27.00       44.90     17.02 o 
  -6   6  18      873.74      892.77     48.73 o 
  -5   6  18        3.78       -9.95      9.47 o 
  -4   6  18      754.99      784.33     31.35 o 
  -3   6  18     1165.83     1454.36     34.57 o 
  -2   6  18      523.40      578.63     20.38 o 
  -1   6  18      268.90      204.09     16.83 o 
   0   6  18      590.63      641.97     24.22 o 
   1   6  18      799.24      857.96     41.58 o 
   2   6  18     1257.66     1185.09     39.97 o 
   3   6  18      882.20      879.27     35.82 o 
   4   6  18        4.25        6.80     14.49 o 
   5   6  18     1973.68     1901.92     53.02 o 
   6   6  18      659.29      723.72     44.58 o 
   7   6  18      686.44      741.77     30.97 o 
  -8   7  18      194.70      225.82     25.90 o 
  -7   7  18      111.59      111.55     21.17 o 
  -6   7  18       85.21       96.81     20.09 o 
  -5   7  18       53.40       70.64     14.11 o 
  -4   7  18      401.13      367.44     34.31 o 
  -3   7  18        4.08       -5.34     11.83 o 
  -2   7  18     1108.20     1144.45     47.01 o 
  -1   7  18      298.51      287.43     20.08 o 
   0   7  18        4.09       -6.68     13.99 o 
   1   7  18      176.00      165.67     21.17 o 
   2   7  18     1102.37     1114.86     32.83 o 
   3   7  18        9.67       18.75     18.46 o 
   4   7  18        0.84      -15.32     13.64 o 
   5   7  18       44.05       30.11     17.39 o 
   6   7  18       74.58       76.96     21.62 o 
  -6   8  18     1325.72     1377.84     64.87 o 
  -5   8  18      207.14      222.25     19.17 o 
  -4   8  18       17.34        2.65     12.99 o 
  -3   8  18        4.75        1.39     12.73 o 
  -2   8  18      294.77      348.03     22.58 o 
  -1   8  18     1388.03     1458.78     46.93 o 
   0   8  18       47.04       36.00     17.49 o 
   1   8  18      418.34      325.87     27.21 o 
   2   8  18        4.61      -11.72     15.17 o 
   3   8  18     1076.08     1124.70     42.81 o 
   4   8  18      303.36      369.78     29.59 o 
  -3   9  18      647.71      708.15     29.24 o 
  -2   9  18       58.46       76.20     19.82 o 
  -1   9  18      195.31      187.79     23.99 o 
   0   9  18      865.98      933.95     40.77 o 
   1   9  18      199.54      195.48     24.81 o 
 -11   1  19     1235.40     1269.85     45.03 o 
 -10   1  19     1153.14     1154.57     42.32 o 
  -9   1  19        2.04        7.24     25.12 o 
  -8   1  19      878.65      865.14     35.28 o 
  -7   1  19       37.65       42.43     16.58 o 
  -6   1  19     1023.57     1051.90     47.07 o 
  -5   1  19      882.36      905.36     24.23 o 
  -4   1  19      548.27      531.87     17.54 o 
  -3   1  19     2359.63     2373.46     44.03 o 
  -2   1  19       53.17       54.75      9.32 o 
  -1   1  19     3317.76     3349.68     42.90 o 
   0   1  19     1046.18     1024.31     25.89 o 
   1   1  19     2700.63     2802.23     45.19 o 
   2   1  19       89.36       80.63     15.50 o 
   3   1  19     3963.19     4079.22     76.80 o 
   4   1  19      500.21      446.30     27.05 o 
   5   1  19     1260.46     1291.62     95.97 o 
   6   1  19       22.75       45.85     15.64 o 
   7   1  19     1445.79     1442.62     45.04 o 
   8   1  19        1.02       -2.30     14.77 o 
   9   1  19      540.49      540.90     32.91 o 
 -11   2  19        0.14       19.48     19.28 o 
 -10   2  19      225.96      217.57     25.14 o 
  -9   2  19       53.97       44.19     18.45 o 
  -8   2  19      137.83      138.17     48.73 o 
  -7   2  19        2.99       -0.21     15.00 o 
  -6   2  19        3.87        4.37     14.80 o 
  -5   2  19      382.89      416.75     17.05 o 
  -4   2  19     1595.33     1419.94     26.80 o 
  -3   2  19      444.60      491.77     17.25 o 
  -2   2  19      384.70      382.96     15.86 o 
  -1   2  19      571.15      574.15     33.32 o 
   0   2  19      142.24      150.58     15.32 o 
   1   2  19       78.39       79.43     16.13 o 
   2   2  19        4.63       -0.31     16.30 o 
   3   2  19      604.86      542.66     30.27 o 
   4   2  19      580.39      481.68     27.64 o 
   5   2  19       49.74       26.98     14.69 o 
   6   2  19        7.36       19.40     17.63 o 
   7   2  19       28.71       20.71     15.52 o 
   8   2  19      348.81      351.28     29.11 o 
   9   2  19       64.82      113.83     20.03 o 
 -11   3  19       37.44       58.24     20.77 o 
 -10   3  19      177.74      174.66     35.26 o 
  -9   3  19      366.38      398.82     30.10 o 
  -8   3  19     4410.01     4432.89     83.70 o 
  -7   3  19      170.20      211.64     22.57 o 
  -6   3  19     2734.58     2832.41     94.14 o 
  -5   3  19      193.00      145.12     12.60 o 
  -4   3  19     2450.05     2505.94     37.36 o 
  -3   3  19       34.85       46.19      9.68 o 
  -2   3  19      928.41      829.09     24.63 o 
  -1   3  19       12.98        6.29      9.91 o 
   0   3  19      581.37      521.29     20.71 o 
   1   3  19       14.05       21.51     10.30 o 
   2   3  19       53.97       44.34     11.29 o 
   3   3  19     1319.86     1285.05     90.48 o 
   4   3  19      134.52      127.29     18.07 o 
   5   3  19     2855.00     2681.45     61.70 o 
   6   3  19      361.68      304.93     20.53 o 
   7   3  19     2348.19     2504.28     85.88 o 
   8   3  19     1227.52     1488.15     38.77 o 
 -10   4  19        0.31       -3.33     21.95 o 
  -9   4  19       10.77      -11.91     16.89 o 
  -8   4  19      198.01      178.66     22.15 o 
  -7   4  19      201.45      270.54     24.57 o 
  -6   4  19      144.21      178.23     21.39 o 
  -5   4  19      582.73      616.72     20.06 o 
  -4   4  19       39.44       54.21     10.53 o 
  -3   4  19      108.13      114.51     16.41 o 
  -2   4  19      547.59      553.13     21.97 o 
  -1   4  19       87.13      126.90     14.09 o 
   0   4  19      130.97       84.97     13.06 o 
   1   4  19      118.36      102.11     13.37 o 
   2   4  19        0.96      -14.05     12.70 o 
   3   4  19      728.01      671.47     31.40 o 
   4   4  19      377.86      284.55     24.11 o 
   5   4  19       43.37       54.27     16.70 o 
   6   4  19       86.95       86.66     15.54 o 
   7   4  19       35.84       18.26     13.88 o 
   8   4  19       78.12       88.46     16.63 o 
  -9   5  19        9.84      -13.63     26.11 o 
  -8   5  19      547.73      523.92     58.21 o 
  -7   5  19      317.37      365.25     27.52 o 
  -6   5  19     2762.11     2886.64    125.08 o 
  -5   5  19      163.11      132.35     13.30 o 
  -4   5  19     1662.42     1638.64     30.95 o 
  -3   5  19        8.97        7.48     10.81 o 
  -2   5  19      833.43      862.60     26.85 o 
  -1   5  19      365.05      404.10     21.04 o 
   0   5  19      140.78      168.99     18.74 o 
   1   5  19      244.42      227.11     17.26 o 
   2   5  19     1062.84      969.21     44.74 o 
   3   5  19     1490.96     1491.99     45.49 o 
   4   5  19       12.93       20.66     15.20 o 
   5   5  19     2211.43     2266.98    131.73 o 
   6   5  19      141.59      166.21     21.88 o 
   7   5  19      302.97      302.81     22.85 o 
  -8   6  19        3.40        2.64     35.93 o 
  -7   6  19       14.75       -9.74     15.99 o 
  -6   6  19       21.91       52.21     17.73 o 
  -5   6  19      233.32      223.22     15.59 o 
  -4   6  19      150.19      186.14     17.09 o 
  -3   6  19      326.35      312.36     35.05 o 
  -2   6  19      739.72      627.69     24.37 o 
  -1   6  19      796.92      836.38     27.41 o 
   0   6  19      205.68      201.14     17.40 o 
   1   6  19        7.92        1.07     17.96 o 
   2   6  19       53.44       31.27     17.30 o 
   3   6  19      420.67      408.21     28.62 o 
   4   6  19      558.06      619.01     34.43 o 
   5   6  19       50.62       65.46     17.99 o 
   6   6  19      239.66      284.36     26.46 o 
  -7   7  19       11.88       25.87     18.93 o 
  -6   7  19      102.09       97.75     19.61 o 
  -5   7  19       63.86       68.90     14.74 o 
  -4   7  19      461.33      474.21     24.17 o 
  -3   7  19      362.58      302.36     20.47 o 
  -2   7  19      768.55      707.75     28.26 o 
  -1   7  19      456.57      542.36     25.97 o 
   0   7  19      521.55      578.18     52.73 o 
   1   7  19      753.22      705.40     94.31 o 
   2   7  19      897.46      905.23     30.21 o 
   3   7  19     1926.88     1967.06    122.91 o 
   4   7  19      311.51      330.37     28.94 o 
   5   7  19      944.73      863.60     38.79 o 
  -5   8  19      133.72      119.09     30.94 o 
  -4   8  19       11.16       -4.59     13.35 o 
  -3   8  19      246.56      240.61     20.48 o 
  -2   8  19      158.81      193.88     27.77 o 
  -1   8  19        2.37       22.55     17.29 o 
   0   8  19       65.01       74.05     19.27 o 
   1   8  19       79.63       81.44     19.76 o 
   2   8  19      313.98      293.01     27.52 o 
   3   8  19        0.11       -9.11     16.23 o 
 -11   0  20        7.05       67.20     29.61 o 
 -10   0  20      364.44      383.55     41.25 o 
  -8   0  20      705.50      676.95     46.24 o 
  -7   0  20      276.64      317.02     35.59 o 
  -6   0  20      638.37      710.21     43.58 o 
  -5   0  20      903.19      909.10     40.08 o 
  -4   0  20       67.92       42.85     14.06 o 
  -3   0  20     1775.15     1941.32     88.15 o 
  -2   0  20      844.83      942.27     31.48 o 
  -1   0  20     3578.84     3539.26     98.46 o 
   0   0  20     1327.01     1278.71     54.22 o 
   1   0  20       31.30       34.60     19.96 o 
   2   0  20     1135.55     1215.51     54.55 o 
   3   0  20     5709.24     5770.83    139.71 o 
   4   0  20      646.22      608.75     42.58 o 
   5   0  20       15.87       32.60     21.29 o 
   6   0  20      156.74      240.84     32.93 o 
   7   0  20     2968.57     3092.66     98.46 o 
   8   0  20      554.74      525.59     46.57 o 
 -11   1  20       58.10       66.22     21.26 o 
 -10   1  20      148.66      114.22     31.60 o 
  -9   1  20      224.46      192.39     22.99 o 
  -8   1  20        0.05      -10.33     15.87 o 
  -7   1  20     1448.36     1446.06     43.05 o 
  -6   1  20       49.03       60.75     16.32 o 
  -5   1  20     1899.60     2030.91     33.08 o 
  -4   1  20      956.22      959.39     22.61 o 
  -3   1  20     3206.02     3230.06     43.52 o 
  -2   1  20      990.82     1110.83     23.90 o 
  -1   1  20      624.71      571.82     21.44 o 
   0   1  20      126.45      157.76     13.94 o 
   1   1  20     1258.24     1255.32     38.92 o 
   2   1  20       67.15       62.87     20.46 o 
   3   1  20      342.61      313.30     24.10 o 
   4   1  20        0.15       24.52     14.47 o 
   5   1  20        3.51       -8.92     13.28 o 
   6   1  20       21.14        7.10     14.43 o 
   7   1  20       41.34       21.15     16.10 o 
   8   1  20      385.21      372.70     28.46 o 
 -10   2  20     1868.52     1932.45     54.68 o 
  -9   2  20       19.28       24.71     17.28 o 
  -8   2  20     2800.67     2748.74     62.78 o 
  -7   2  20       43.05       29.60     17.09 o 
  -6   2  20     1924.40     1933.44     63.04 o 
  -5   2  20      409.20      430.59     17.76 o 
  -4   2  20      609.74      684.66     20.43 o 
  -3   2  20      209.80      183.20     12.89 o 
  -2   2  20     1536.70     1537.07     75.14 o 
  -1   2  20      198.90      214.06     15.61 o 
   0   2  20     2957.47     2867.73     54.82 o 
   1   2  20     2594.49     2866.58     47.72 o 
   2   2  20     1351.08     1250.35     54.39 o 
   3   2  20        9.01       20.74     15.80 o 
   4   2  20      762.37      701.83     32.22 o 
   5   2  20     2746.25     2780.76     82.66 o 
   6   2  20       23.80       40.42     15.99 o 
   7   2  20       96.42       51.70     17.73 o 
   8   2  20      164.29      206.64     23.80 o 
 -10   3  20      126.83      127.27     23.04 o 
  -9   3  20     1503.45     1517.79     72.85 o 
  -8   3  20       82.48      113.76     20.77 o 
  -7   3  20      181.46      154.31     41.75 o 
  -6   3  20      169.87      189.52     21.64 o 
  -5   3  20      574.21      666.89     20.70 o 
  -4   3  20       64.83       67.52     10.73 o 
  -3   3  20       47.38       21.51      9.70 o 
  -2   3  20       31.22       35.26     11.14 o 
  -1   3  20     1204.27     1155.55     29.19 o 
   0   3  20      590.24      668.08     23.57 o 
   1   3  20       44.26       25.87     11.70 o 
   2   3  20     1964.00     1879.17     53.94 o 
   3   3  20       45.12       37.68     15.39 o 
   4   3  20      180.08      211.95     21.88 o 
   5   3  20       23.08       30.06     16.11 o 
   6   3  20      150.73      151.08     20.84 o 
   7   3  20        1.36       29.02     16.92 o 
   8   3  20      326.38      398.57     30.11 o 
 -10   4  20      245.56      284.45     28.91 o 
  -9   4  20      912.62      996.45     39.52 o 
  -8   4  20      290.18      338.61     27.85 o 
  -7   4  20       57.07       49.83     31.93 o 
  -6   4  20     1027.25      878.50     35.16 o 
  -5   4  20      251.12      255.64     16.13 o 
  -4   4  20     3301.64     3397.56     46.79 o 
  -3   4  20       41.02       47.26     12.15 o 
  -2   4  20        9.66        6.21     11.26 o 
  -1   4  20      699.76      764.66     25.24 o 
   0   4  20      796.00      879.31     27.10 o 
   1   4  20       16.06        1.92     11.07 o 
   2   4  20       24.71       31.98     15.37 o 
   3   4  20     1510.74     1600.33     61.37 o 
   4   4  20       55.86       87.58     17.75 o 
   5   4  20      796.52      719.55     87.49 o 
   6   4  20      253.73      304.81     26.66 o 
   7   4  20     2811.62     2828.62     55.30 o 
  -9   5  20        1.01      -24.65     16.43 o 
  -8   5  20        0.87       -0.06     17.47 o 
  -7   5  20        5.02      -23.57     15.71 o 
  -6   5  20      303.68      259.77     24.56 o 
  -5   5  20       77.78       97.88     19.16 o 
  -4   5  20      209.96      193.55     16.87 o 
  -3   5  20      649.58      635.27     43.57 o 
  -2   5  20       70.23       58.52     13.16 o 
  -1   5  20      263.23      235.04     17.75 o 
   0   5  20      133.19      114.09     16.55 o 
   1   5  20        9.28       -2.70     11.02 o 
   2   5  20      208.42      174.77     21.50 o 
   3   5  20        5.52      -10.13     14.19 o 
   4   5  20      454.62      501.94     31.75 o 
   5   5  20       12.15        9.76     15.64 o 
   6   5  20       12.17        2.23     16.01 o 
  -8   6  20     1533.52     1536.40     49.15 o 
  -7   6  20       16.12       11.27     17.76 o 
  -6   6  20      883.64      844.47     36.31 o 
  -5   6  20      106.97       65.53     26.94 o 
  -4   6  20      884.05      988.07     30.19 o 
  -3   6  20       40.69       35.88     13.62 o 
  -2   6  20      216.56      226.06     18.37 o 
  -1   6  20      325.44      316.39     20.35 o 
   0   6  20        5.29       -1.93     11.81 o 
   1   6  20      165.45      158.82     35.93 o 
   2   6  20     1363.28     1367.95     44.91 o 
   3   6  20     1274.24     1238.66     47.74 o 
   4   6  20      270.90      253.48     45.57 o 
   5   6  20     1209.18     1374.25     47.74 o 
  -6   7  20      225.50      192.27     35.26 o 
  -5   7  20       32.78       73.52     28.28 o 
  -4   7  20      501.57      509.58     24.95 o 
  -3   7  20      127.79      114.76     18.74 o 
  -2   7  20     1384.52     1575.93     38.64 o 
  -1   7  20      330.65      345.50     22.27 o 
   0   7  20       96.59       98.24     19.75 o 
   1   7  20      118.87       86.70     15.49 o 
   2   7  20      219.27      256.94     25.56 o 
   3   7  20      190.34      187.60     23.64 o 
  -3   8  20       27.19       21.19     14.77 o 
  -2   8  20      518.16      463.97     26.18 o 
  -1   8  20      184.85      148.75     40.75 o 
   0   8  20     1860.66     1960.40     55.98 o 
 -10   1  21      874.01      906.86     39.51 o 
  -9   1  21      212.87      226.23     29.44 o 
  -8   1  21     1174.19     1228.49     42.21 o 
  -7   1  21      161.00      150.72     21.62 o 
  -6   1  21      281.07      309.27     24.68 o 
  -5   1  21      209.57      227.86     21.75 o 
  -4   1  21      214.73      233.74     14.27 o 
  -3   1  21       24.47       47.31     10.01 o 
  -2   1  21      898.21      905.01     22.24 o 
  -1   1  21      187.02      247.22     18.99 o 
   0   1  21     1638.47     1636.87     44.45 o 
   1   1  21      449.80      484.54     28.67 o 
   2   1  21     2043.39     1741.65     47.75 o 
   3   1  21      528.69      584.44     30.45 o 
   4   1  21     1063.13     1019.56     37.98 o 
   5   1  21     1044.70     1087.51     40.25 o 
   6   1  21        1.00       -5.89     14.63 o 
   7   1  21      512.29      600.40     35.59 o 
 -10   2  21       47.20       32.35     20.40 o 
  -9   2  21      677.86      676.38     74.18 o 
  -8   2  21       56.61       47.59     19.40 o 
  -7   2  21      286.09      277.74     35.59 o 
  -6   2  21      205.75      225.26     22.58 o 
  -5   2  21      932.37      946.54     35.25 o 
  -4   2  21        0.12        1.62      9.08 o 
  -3   2  21        8.49        1.97      8.92 o 
  -2   2  21      293.68      266.00     17.39 o 
  -1   2  21      131.29      128.49     14.21 o 
   0   2  21      290.49      322.61     18.83 o 
   1   2  21       25.44       32.08     14.46 o 
   2   2  21      657.14      640.88     31.17 o 
   3   2  21       10.55       12.64     15.05 o 
   4   2  21      294.14      332.08     55.55 o 
   5   2  21       92.58       55.43     17.15 o 
   6   2  21       77.61      118.34     19.96 o 
   7   2  21      146.41      131.49     21.40 o 
  -9   3  21      264.49      324.90     28.54 o 
  -8   3  21      663.50      693.29     34.57 o 
  -7   3  21      100.62      103.17     20.62 o 
  -6   3  21     2024.84     2049.97     51.75 o 
  -5   3  21      127.07      146.17     20.34 o 
  -4   3  21     1856.27     1924.73     34.62 o 
  -3   3  21       33.71       79.96     12.91 o 
  -2   3  21      474.93      551.08     22.60 o 
  -1   3  21      776.27      793.12     36.09 o 
   0   3  21      203.88      218.65     16.78 o 
   1   3  21     1345.98     1314.75     32.23 o 
   2   3  21      505.14      500.79     30.22 o 
   3   3  21     2999.75     3106.01     68.32 o 
   4   3  21        1.78       25.60     16.13 o 
   5   3  21      970.50      970.62     39.14 o 
   6   3  21      204.78      257.70     25.76 o 
   7   3  21      984.98      942.58     40.57 o 
  -9   4  21      169.86      169.59     24.54 o 
  -8   4  21       11.22        4.35     18.22 o 
  -7   4  21       26.99       23.05     17.87 o 
  -6   4  21      109.56      124.43     20.82 o 
  -5   4  21       84.55       90.58     19.40 o 
  -4   4  21      200.33      145.99     17.40 o 
  -3   4  21      435.26      508.41     22.79 o 
  -2   4  21      291.54      310.04     19.33 o 
  -1   4  21      227.38      271.94     26.78 o 
   0   4  21        0.14        1.27     11.07 o 
   1   4  21        2.20        5.20     11.33 o 
   2   4  21        5.79      -19.23     12.82 o 
   3   4  21       59.25       60.73     17.29 o 
   4   4  21        0.90        2.24     14.23 o 
   5   4  21        8.61        1.86     15.84 o 
   6   4  21        0.27        6.26     16.58 o 
  -8   5  21      960.29      965.21     51.56 o 
  -7   5  21      178.27      226.86     25.05 o 
  -6   5  21      461.76      479.57     30.33 o 
  -5   5  21       31.14       24.95     24.62 o 
  -4   5  21     1875.87     1943.77     58.36 o 
  -3   5  21      299.98      307.49     20.10 o 
  -2   5  21      193.19      192.61     19.68 o 
  -1   5  21       15.84       -3.36     11.53 o 
   0   5  21     1195.20     1239.38     33.21 o 
   1   5  21      244.45      219.57     23.16 o 
   2   5  21       11.05        1.36     15.06 o 
   3   5  21      147.43      138.01     21.29 o 
   4   5  21     1470.18     1532.91     76.51 o 
   5   5  21     1837.67     1929.52     55.63 o 
  -6   6  21       20.69       88.82     29.61 o 
  -5   6  21     1984.89     1952.66     74.51 o 
  -4   6  21       77.54      113.98     16.50 o 
  -3   6  21      383.57      408.39     19.87 o 
  -2   6  21      263.89      272.05     20.34 o 
  -1   6  21      112.46      120.72     16.31 o 
   0   6  21      244.06      258.75     25.03 o 
   1   6  21      115.85      108.70     19.85 o 
   2   6  21        4.05       19.08     16.42 o 
   3   6  21        3.81        1.10     15.84 o 
   4   6  21      290.92      269.21     26.55 o 
  -4   7  21      367.56      378.85     23.49 o 
  -3   7  21      219.10      265.50     21.12 o 
  -2   7  21     1583.05     1882.51     43.43 o 
  -1   7  21      239.91      214.11     20.08 o 
   0   7  21      342.54      338.42     28.56 o 
   1   7  21       12.47       -5.61     16.10 o 
   2   7  21     1214.43     1259.64     45.80 o 
  -9   0  22      158.19      181.96     34.93 o 
  -8   0  22     2189.05     2313.59     81.83 o 
  -7   0  22       12.86        6.65     23.95 o 
  -6   0  22       22.64       50.90     24.62 o 
  -5   0  22      298.65      336.64     35.93 o 
  -4   0  22      254.50      351.06     23.94 o 
  -3   0  22      466.77      533.63     27.17 o 
  -2   0  22     3382.25     3388.23     65.13 o 
  -1   0  22     2035.46     2315.59     77.18 o 
   0   0  22     2167.73     2312.92     78.17 o 
   1   0  22       37.31       47.24     21.62 o 
   2   0  22     2206.50     1889.79     71.85 o 
   3   0  22     5734.15     5601.51    142.04 o 
   4   0  22      631.74      683.27     47.57 o 
   5   0  22       47.59       56.22     25.61 o 
   6   0  22       85.32       88.15     27.61 o 
  -9   1  22      129.55      133.10     23.60 o 
  -8   1  22        0.26        8.89     18.23 o 
  -7   1  22     1795.62     1861.20     50.45 o 
  -6   1  22      127.89      135.43     20.70 o 
  -5   1  22      576.08      526.63     28.11 o 
  -4   1  22      367.04      344.83     24.30 o 
  -3   1  22       35.49       28.36     10.30 o 
  -2   1  22       35.25       57.47     12.53 o 
  -1   1  22        8.56        3.38     11.30 o 
   0   1  22      103.36      112.78     17.98 o 
   1   1  22       35.24       48.52     15.63 o 
   2   1  22      444.07      445.72     28.81 o 
   3   1  22      439.93      390.64     35.76 o 
   4   1  22        2.10        0.51     14.70 o 
   5   1  22      272.35      281.06     38.42 o 
   6   1  22      155.09      186.19     22.80 o 
  -9   2  22      380.70      427.12     31.87 o 
  -8   2  22     1626.38     1617.69     49.04 o 
  -7   2  22      361.06      361.57     27.99 o 
  -6   2  22      950.80      939.86     36.46 o 
  -5   2  22       31.34       25.61     16.70 o 
  -4   2  22      259.06      221.53     14.87 o 
  -3   2  22      295.98      310.29     27.62 o 
  -2   2  22      262.12      301.93     23.24 o 
  -1   2  22      685.22      641.82     23.80 o 
   0   2  22      771.42      877.49     35.16 o 
   1   2  22      901.69      925.89     36.34 o 
   2   2  22      344.25      363.04     50.23 o 
   3   2  22      334.94      381.98     28.11 o 
   4   2  22      870.80      891.93     37.28 o 
   5   2  22     1555.68     1646.66     70.52 o 
   6   2  22      255.04      262.43     25.98 o 
  -8   3  22      304.39      376.22     34.26 o 
  -7   3  22        2.58       20.02     18.46 o 
  -6   3  22       15.89       -4.12     16.76 o 
  -5   3  22      932.03      962.43     35.73 o 
  -4   3  22       42.65       33.08     12.33 o 
  -3   3  22      181.62      191.10     16.77 o 
  -2   3  22      218.27      246.69     19.96 o 
  -1   3  22      773.84      865.37     27.56 o 
   0   3  22      200.81      236.04     18.07 o 
   1   3  22        0.18        2.25     14.33 o 
   2   3  22      568.38      612.51     43.74 o 
   3   3  22       91.57       55.29     17.36 o 
   4   3  22       67.14       57.69     23.45 o 
   5   3  22       11.60       13.32     23.45 o 
   6   3  22      207.60      211.68     24.58 o 
  -8   4  22       36.49       36.91     20.10 o 
  -7   4  22        1.08       -5.30     17.62 o 
  -6   4  22      740.61      792.60     58.38 o 
  -5   4  22       16.98       11.64     23.62 o 
  -4   4  22     1613.74     1645.98     46.25 o 
  -3   4  22        0.10       -3.36     11.25 o 
  -2   4  22      607.26      676.80     52.73 o 
  -1   4  22      506.28      507.49     23.79 o 
   0   4  22     1027.85     1024.48     30.44 o 
   1   4  22      150.21      206.54     28.94 o 
   2   4  22        6.09       15.22     24.45 o 
   3   4  22     2335.38     2184.49     57.85 o 
   4   4  22      173.84      147.37     21.64 o 
   5   4  22     1016.03      911.62     39.98 o 
  -7   5  22       24.45       56.26     21.62 o 
  -6   5  22      172.42      308.04     39.25 o 
  -5   5  22      126.65      103.45     29.27 o 
  -4   5  22      306.74      339.80     21.23 o 
  -3   5  22      623.84      681.26     26.49 o 
  -2   5  22       22.12       14.05     15.58 o 
  -1   5  22      355.33      399.76     22.90 o 
   0   5  22      215.36      239.10     19.44 o 
   1   5  22        2.80       11.76     15.75 o 
   2   5  22        0.85      -15.17     14.56 o 
   3   5  22        2.33      -14.46     15.39 o 
   4   5  22       28.37       46.14     17.64 o 
  -5   6  22       71.62       99.46     30.27 o 
  -4   6  22       51.96       51.84     15.28 o 
  -3   6  22      117.19      137.30     17.39 o 
  -2   6  22      621.45      698.69     28.48 o 
  -1   6  22       50.48       30.06     14.51 o 
   0   6  22        9.09        6.44     13.77 o 
   1   6  22       21.64       32.24     17.57 o 
   2   6  22     1116.61     1151.43     75.35 o 
  -8   1  23      498.11      459.38     31.82 o 
  -7   1  23       16.43       15.09     17.98 o 
  -6   1  23      343.61      329.86     27.78 o 
  -5   1  23      145.89      173.24     21.71 o 
  -4   1  23     1086.80     1179.06     27.60 o 
  -3   1  23       21.36       15.36     11.81 o 
  -2   1  23     1003.42     1037.35     55.00 o 
  -1   1  23        4.30       -6.88     16.80 o 
   0   1  23     2379.98     2380.38     69.36 o 
   1   1  23      193.74      225.84     22.68 o 
   2   1  23     1301.28     1367.97    118.26 o 
   3   1  23      387.32      345.17     47.90 o 
   4   1  23      449.86      497.67     32.34 o 
   5   1  23       27.18       22.79     17.04 o 
  -8   2  23      366.46      372.39     31.10 o 
  -7   2  23       94.11       95.39     24.78 o 
  -6   2  23        0.53       24.46     17.76 o 
  -5   2  23      471.23      508.63     30.23 o 
  -4   2  23       30.20       20.15     12.26 o 
  -3   2  23       23.06        0.68     11.65 o 
  -2   2  23        7.91       11.71     11.63 o 
  -1   2  23      429.79      507.90     22.77 o 
   0   2  23        8.04        8.78     18.96 o 
   1   2  23      190.42      238.97     23.62 o 
   2   2  23        1.20       28.49     16.32 o 
   3   2  23       92.19       85.11     27.94 o 
   4   2  23      153.03      154.18     21.98 o 
   5   2  23        0.75        4.16     16.23 o 
  -7   3  23       50.75       57.45     19.75 o 
  -6   3  23      653.41      737.32     90.15 o 
  -5   3  23       72.61       69.14     19.05 o 
  -4   3  23       71.17       68.94     14.50 o 
  -3   3  23      563.25      628.48     28.28 o 
  -2   3  23      452.83      460.41     23.36 o 
  -1   3  23      249.33      298.13     19.83 o 
   0   3  23     1271.64     1280.87     33.99 o 
   1   3  23       29.87       30.18     16.38 o 
   2   3  23     1251.22     1341.49     98.13 o 
   3   3  23      587.21      649.14     34.69 o 
   4   3  23      143.59      137.65     21.97 o 
  -6   4  23      155.78      112.39     22.11 o 
  -5   4  23      363.86      401.51     40.92 o 
  -4   4  23       35.54       31.47     15.73 o 
  -3   4  23       23.27       15.31     13.18 o 
  -2   4  23      206.39      244.21     19.52 o 
  -1   4  23      208.39      217.95     18.74 o 
   0   4  23      122.35      136.82     16.69 o 
   1   4  23        1.66        5.03     34.60 o 
   2   4  23      100.61      100.25     20.22 o 
   3   4  23        8.26       -2.70     16.21 o 
  -5   5  23       19.85       15.63     25.95 o 
  -4   5  23     1706.50     1986.51     72.00 o 
  -3   5  23      224.84      198.18     18.76 o 
  -2   5  23      891.46      929.21     31.05 o 
  -1   5  23      166.70      138.01     17.34 o 
   0   5  23      855.43      887.86     30.32 o 
   1   5  23      396.98      410.00     30.11 o 
   2   5  23      322.71      333.92     28.46 o 
  -7   0  24      844.44      949.39     54.89 o 
  -6   0  24     1903.36     1818.27     70.85 o 
  -5   0  24      555.86      605.76     45.91 o 
  -4   0  24      113.87      105.07     18.67 o 
  -3   0  24      214.21      296.72     34.60 o 
  -2   0  24      671.12      777.07     48.23 o 
  -1   0  24      281.96      301.05     35.59 o 
   0   0  24     1831.33     1939.36     75.18 o 
   1   0  24      105.99      100.13     28.28 o 
   2   0  24      118.06       66.20     26.94 o 
   3   0  24      826.74      839.28     54.22 o 
   4   0  24      719.74      944.06     57.22 o 
  -7   1  24       30.80       29.21     21.95 o 
  -6   1  24       50.76       51.89     18.91 o 
  -5   1  24      300.70      315.92     26.97 o 
  -4   1  24      230.65      319.89     17.53 o 
  -3   1  24        2.25        1.63     12.14 o 
  -2   1  24       58.38       73.89     17.64 o 
  -1   1  24       61.03       46.38     16.58 o 
   0   1  24        1.53        7.30     15.64 o 
   1   1  24      158.07      177.28     36.09 o 
   2   1  24      333.38      310.17     26.93 o 
   3   1  24       73.43       43.97     18.07 o 
   4   1  24        0.84       -1.23     15.71 o 
  -7   2  24       96.02      100.97     21.88 o 
  -6   2  24      346.65      357.56     28.34 o 
  -5   2  24     2275.64     2486.44     58.37 o 
  -4   2  24     1766.13     1868.28     40.46 o 
  -3   2  24        4.67       25.84     13.23 o 
  -2   2  24      604.02      669.63     26.05 o 
  -1   2  24      670.75      774.14     34.92 o 
   0   2  24       31.10        7.07     16.10 o 
   1   2  24     1094.81     1156.22     85.49 o 
   2   2  24      859.10      911.84     38.80 o 
   3   2  24      887.37      907.59     62.70 o 
   4   2  24       18.88      -15.96     27.78 o 
  -6   3  24      359.41      409.19     34.93 o 
  -5   3  24       33.82       34.93     28.61 o 
  -4   3  24       14.60       24.25     16.58 o 
  -3   3  24       49.85       99.06     15.35 o 
  -2   3  24      550.78      614.40     25.81 o 
  -1   3  24       41.09       62.45     14.78 o 
   0   3  24      102.12      123.49     20.82 o 
   1   3  24       25.91       17.68     16.81 o 
   2   3  24      468.09      483.09     32.33 o 
   3   3  24       69.15       94.91     20.34 o 
  -5   4  24       26.35       14.97     25.95 o 
  -4   4  24      697.71      814.99     29.24 o 
  -3   4  24     1380.91     1537.54     38.28 o 
  -2   4  24      746.37      770.96     28.66 o 
  -1   4  24        1.30      -13.87     12.35 o 
   0   4  24     1576.81     1656.78     40.06 o 
   1   4  24       14.41       26.32     17.39 o 
   2   4  24      259.22      212.29     25.05 o 
  -5   1  25       20.58       13.53     19.46 o 
  -4   1  25      492.84      478.69     42.58 o 
  -3   1  25       29.96       33.53     13.47 o 
  -2   1  25     1829.77     1963.14    126.74 o 
  -1   1  25       62.23       54.99     17.87 o 
   0   1  25      801.32      842.58     37.63 o 
   1   1  25       95.29       63.65     19.16 o 
   2   1  25     1424.57     1556.65     50.09 o 
  -5   2  25      352.15      350.61     40.25 o 
  -4   2  25        2.10       29.27     26.61 o 
  -3   2  25      155.66      150.08     18.12 o 
  -2   2  25      610.93      692.62     52.39 o 
  -1   2  25        6.83       21.85     16.46 o 
   0   2  25       29.71       36.09     18.11 o 
   1   2  25      261.36      283.99     26.34 o 
   2   2  25      363.02      427.87     31.13 o 
  -3   3  25        1.10      -11.51     12.45 o 
  -2   3  25      843.36      989.77     38.78 o 
  -1   3  25       18.80       38.64     17.87 o 
   0   3  25     1778.78     1889.64     54.80 o 
  -2   0  26      791.64      699.90     50.56 o 
  -1   0  26       66.57      110.11     29.61 o 
                                                 
